# Supplementary material for: A Green Processing Strategy for the Formation of Electrochromic Metal–Organic Assemblies
Source: Langmuir. 2026 Apr 28;42(18):12928–36. doi: 10.1021/acs.langmuir.6c00947 (PMC13178065; doi:10.1021/acs.langmuir.6c00947)
Supplement: Supplementary file 2 [file la6c00947_si_002.cif]

 
data_v578b_auto
 
_audit_creation_method            'SHELXL-2016/4'
_shelx_SHELXL_version_number      '2016/4'
_chemical_name_systematic         ?
_chemical_name_common             ?
_chemical_melting_point           ?
_chemical_formula_moiety          'C10 H24 Cl2 N2 O14 Pd S2' 
_chemical_formula_sum
 'C10 H24 Cl2 N2 O14 Pd S2' 
_chemical_formula_weight          637.73

loop_
 _atom_type_symbol
 _atom_type_description
 _atom_type_scat_dispersion_real
 _atom_type_scat_dispersion_imag
 _atom_type_scat_source
 'C'  'C'   0.0033   0.0016
 'International Tables Vol C Tables 4.2.6.8 and 6.1.1.4'
 'H'  'H'   0.0000   0.0000
 'International Tables Vol C Tables 4.2.6.8 and 6.1.1.4'
 'Cl'  'Cl'   0.1484   0.1585
 'International Tables Vol C Tables 4.2.6.8 and 6.1.1.4'
 'N'  'N'   0.0061   0.0033
 'International Tables Vol C Tables 4.2.6.8 and 6.1.1.4'
 'O'  'O'   0.0106   0.0060
 'International Tables Vol C Tables 4.2.6.8 and 6.1.1.4'
 'Pd'  'Pd'  -0.9988   1.0072
 'International Tables Vol C Tables 4.2.6.8 and 6.1.1.4'
 'S'  'S'   0.1246   0.1234
 'International Tables Vol C Tables 4.2.6.8 and 6.1.1.4'
 
_space_group_crystal_system       triclinic
_space_group_IT_number            2
_space_group_name_H-M_alt         'P -1'
_space_group_name_Hall            '-P 1'
 
_shelx_space_group_comment
;
The symmetry employed for this shelxl refinement is uniquely defined
by the following loop, which should always be used as a source of
symmetry information in preference to the above space-group names.
They are only intended as comments.
;
 
loop_
 _space_group_symop_operation_xyz
 'x, y, z'
 '-x, -y, -z'
 
_cell_length_a                    7.74914(9)
_cell_length_b                    8.10458(12)
_cell_length_c                    20.1773(2)
_cell_angle_alpha                 91.5787(10)
_cell_angle_beta                  96.3016(10)
_cell_angle_gamma                 112.3610(12)
_cell_volume                      1161.52(3)
_cell_formula_units_Z             2
_cell_measurement_temperature     100(2)
_cell_measurement_reflns_used   44606
_cell_measurement_theta_min     2.0250
_cell_measurement_theta_max     33.7460
 
_exptl_crystal_description        'plate'
_exptl_crystal_colour             yellow
_exptl_crystal_density_meas       ?
_exptl_crystal_density_method     ?
_exptl_crystal_density_diffrn     1.823          
_exptl_crystal_F_000              644
_exptl_transmission_factor_min    ?
_exptl_transmission_factor_max    ?
_exptl_crystal_size_max           ?
_exptl_crystal_size_mid           ?
_exptl_crystal_size_min           ?
_exptl_absorpt_coefficient_mu     1.275
_shelx_estimated_absorpt_T_min    ?
_shelx_estimated_absorpt_T_max    ?
_exptl_absorpt_correction_T_min                   0.65951
_exptl_absorpt_correction_T_max                   1.00000
_exptl_absorpt_correction_type            multi-scan
_exptl_absorpt_process_details
;
CrysAlisPro 1.171.42.54a (Rigaku Oxford Diffraction, 2022)
Empirical absorption correction using spherical harmonics,
implemented in SCALE3 ABSPACK scaling algorithm.
;
_oxdiff_exptl_absorpt_empirical_full_min           0.709
_oxdiff_exptl_absorpt_empirical_full_max           1.274
_oxdiff_exptl_absorpt_empirical_details
;
Empirical correction (ABSPACK) includes:
- Absorption correction using spherical harmonics
- Frame scaling
;
_exptl_absorpt_special_details    ?
_diffrn_ambient_temperature       100(2)
_diffrn_radiation_wavelength      0.71073
_diffrn_radiation_type            MoK\a
_diffrn_source                    'micro-focus sealed X-ray tube'
_diffrn_measurement_device_type   'XtaLAB Synergy, Dualflex, Pilatus 300K'
_diffrn_measurement_method        '\w scans'
_diffrn_detector_area_resol_mean  ?
_diffrn_reflns_number             53411
_diffrn_reflns_av_unetI/netI      0.0160
_diffrn_reflns_av_R_equivalents   0.0415
_diffrn_reflns_limit_h_min        -10
_diffrn_reflns_limit_h_max        10
_diffrn_reflns_limit_k_min        -10
_diffrn_reflns_limit_k_max        10
_diffrn_reflns_limit_l_min        -26
_diffrn_reflns_limit_l_max        26
_diffrn_reflns_theta_min          2.037
_diffrn_reflns_theta_max          27.483
_diffrn_reflns_theta_full         25.242
_diffrn_measured_fraction_theta_max   0.999
_diffrn_measured_fraction_theta_full  0.999
_diffrn_reflns_Laue_measured_fraction_max    0.999
_diffrn_reflns_Laue_measured_fraction_full   0.999
_diffrn_reflns_point_group_measured_fraction_max   0.999
_diffrn_reflns_point_group_measured_fraction_full  0.999
_reflns_number_total              5322
_reflns_number_gt                 5041
_reflns_threshold_expression      'I > 2\s(I)'
_reflns_Friedel_coverage          0.000
_reflns_Friedel_fraction_max      .
_reflns_Friedel_fraction_full     .
 
_reflns_special_details
;
 Reflections were merged by SHELXL according to the crystal
 class for the calculation of statistics and refinement.
 
 _reflns_Friedel_fraction is defined as the number of unique
 Friedel pairs measured divided by the number that would be
 possible theoretically, ignoring centric projections and
 systematic absences.
;
 
_computing_data_collection        'CrysAlisPro 1.171.42.54a (Rigaku OD, 2022)'
_computing_cell_refinement        'CrysAlisPro 1.171.42.54a (Rigaku OD, 2022)'
_computing_data_reduction         'CrysAlisPro 1.171.42.54a (Rigaku OD, 2022)'
_computing_structure_solution     ?
_computing_structure_refinement 'SHELXL-2016/4 (Sheldrick, 2016)'
_computing_molecular_graphics     ?
_computing_publication_material   ?
_refine_special_details           ?
_refine_ls_structure_factor_coef  Fsqd
_refine_ls_matrix_type            full
_refine_ls_weighting_scheme       calc
_refine_ls_weighting_details
'w=1/[\s^2^(Fo^2^)+(0.0366P)^2^+1.9070P] where P=(Fo^2^+2Fc^2^)/3'
_atom_sites_solution_primary      ?
_atom_sites_solution_secondary    ?
_atom_sites_solution_hydrogens    mixed
_refine_ls_hydrogen_treatment     mixed
_refine_ls_extinction_method      none
_refine_ls_extinction_coef        .
_refine_ls_number_reflns          5322
_refine_ls_number_parameters      335
_refine_ls_number_restraints      18
_refine_ls_R_factor_all           0.0298
_refine_ls_R_factor_gt            0.0284
_refine_ls_wR_factor_ref          0.0759
_refine_ls_wR_factor_gt           0.0750
_refine_ls_goodness_of_fit_ref    1.074
_refine_ls_restrained_S_all       1.075
_refine_ls_shift/su_max           0.020
_refine_ls_shift/su_mean          0.001
 
loop_
 _atom_site_label
 _atom_site_type_symbol
 _atom_site_fract_x
 _atom_site_fract_y
 _atom_site_fract_z
 _atom_site_U_iso_or_equiv
 _atom_site_adp_type
 _atom_site_occupancy
 _atom_site_site_symmetry_order  
 _atom_site_calc_flag
 _atom_site_refinement_flags_posn
 _atom_site_refinement_flags_adp
 _atom_site_refinement_flags_occupancy
 _atom_site_disorder_assembly
 _atom_site_disorder_group
PD1 Pd 0.500000 1.000000 0.500000 0.01107(7) Uani 1 2 d S . P . .
CL4 Cl 0.21523(7) 0.98903(7) 0.52550(3) 0.01832(11) Uani 1 1 d . . . . .
S11 S 0.32324(7) 0.39849(7) 0.31886(3) 0.01457(11) Uani 1 1 d . . . . .
O12 O 0.1388(2) 0.2597(2) 0.29727(8) 0.0226(4) Uani 1 1 d . . . . .
O13 O 0.4710(2) 0.3273(2) 0.32798(8) 0.0197(3) Uani 1 1 d . . . . .
O14 O 0.3709(2) 0.5501(2) 0.27761(8) 0.0213(3) Uani 1 1 d . . . . .
N5 N 0.3838(3) 0.7325(2) 0.47695(9) 0.0134(3) Uani 1 1 d . . . . .
C6 C 0.3950(3) 0.6645(3) 0.41690(11) 0.0137(4) Uani 1 1 d . . . . .
H6 H 0.462601 0.742546 0.386072 0.016 Uiso 1 1 calc R U . . .
C7 C 0.3098(3) 0.4829(3) 0.39917(10) 0.0137(4) Uani 1 1 d . . . . .
C8 C 0.2143(3) 0.3664(3) 0.44417(11) 0.0164(4) Uani 1 1 d . . . . .
H8 H 0.156204 0.241243 0.432674 0.020 Uiso 1 1 calc R U . . .
C9 C 0.2060(3) 0.4382(3) 0.50651(11) 0.0184(4) Uani 1 1 d . . . . .
H9 H 0.143332 0.362345 0.538804 0.022 Uiso 1 1 calc R U . . .
C10 C 0.2904(3) 0.6215(3) 0.52096(11) 0.0158(4) Uani 1 1 d . . . . .
H10 H 0.282091 0.670521 0.563243 0.019 Uiso 1 1 calc R U . . .
PD2 Pd 0.500000 -0.500000 0.000000 0.01091(7) Uani 1 2 d S . P . .
CL3 Cl 0.20665(7) -0.51726(7) 0.01717(3) 0.01711(11) Uani 1 1 d . . . . .
S21 S 0.58377(8) 0.07589(7) 0.17784(3) 0.01639(12) Uani 1 1 d . . . . .
O22 O 0.4357(2) -0.0823(2) 0.19733(8) 0.0240(4) Uani 1 1 d . . . . .
O23 O 0.5164(2) 0.2176(2) 0.16227(9) 0.0219(3) Uani 1 1 d . . . . .
O24 O 0.7564(2) 0.1376(2) 0.22418(8) 0.0234(4) Uani 1 1 d . . . . .
N15 N 0.6089(2) -0.2338(2) 0.02554(9) 0.0130(3) Uani 1 1 d . . . . .
C16 C 0.5674(3) -0.1726(3) 0.08163(11) 0.0142(4) Uani 1 1 d . . . . .
H16 H 0.485585 -0.255215 0.107947 0.017 Uiso 1 1 calc R U . . .
C17 C 0.6408(3) 0.0074(3) 0.10203(11) 0.0142(4) Uani 1 1 d . . . . .
C18 C 0.7587(3) 0.1306(3) 0.06355(11) 0.0168(4) Uani 1 1 d . . . . .
H18 H 0.810133 0.254988 0.076855 0.020 Uiso 1 1 calc R U . . .
C19 C 0.7988(3) 0.0662(3) 0.00517(11) 0.0170(4) Uani 1 1 d . . . . .
H19 H 0.876970 0.146384 -0.022758 0.020 Uiso 1 1 calc R U . . .
C20 C 0.7235(3) -0.1164(3) -0.01191(11) 0.0151(4) Uani 1 1 d . . . . .
H20 H 0.753797 -0.160054 -0.051352 0.018 Uiso 1 1 calc R U . . .
O25 O 0.3517(2) -0.0450(2) 0.32406(9) 0.0198(3) Uani 1 1 d D . . . .
H25A H 0.377(5) -0.073(4) 0.2864(11) 0.030 Uiso 1 1 d D U . . .
H25B H 0.372(5) 0.065(2) 0.3260(15) 0.030 Uiso 1 1 d D U . . .
O26 O 1.1186(3) 1.0863(2) 0.17003(9) 0.0235(4) Uani 1 1 d D . . . .
H26A H 1.095(5) 1.137(4) 0.2035(13) 0.035 Uiso 1 1 d D U . . .
H26B H 1.238(3) 1.118(4) 0.1721(16) 0.035 Uiso 1 1 d D U . . .
O27 O -0.1382(3) -0.5595(2) 0.32202(9) 0.0238(4) Uani 1 1 d D . . . .
H27A H -0.258(3) -0.592(4) 0.3151(16) 0.036 Uiso 1 1 d D U . . .
H27B H -0.110(4) -0.624(4) 0.2946(15) 0.036 Uiso 1 1 d D U . . .
O28 O 0.6402(3) 0.5845(2) 0.19034(10) 0.0262(4) Uani 1 1 d D . . . .
H28A H 0.614(5) 0.473(3) 0.1848(17) 0.039 Uiso 1 1 d D U . . .
H28B H 0.587(5) 0.601(4) 0.2236(13) 0.039 Uiso 1 1 d D U . . .
O29 O 1.1123(3) 0.5331(2) 0.16441(10) 0.0251(4) Uani 1 1 d . . . . .
H29A H 1.147(5) 0.513(5) 0.130(2) 0.041(10) Uiso 1 1 d . . . . .
H29B H 1.202(5) 0.543(5) 0.1942(18) 0.032(9) Uiso 1 1 d . . . . .
O30 O -0.2155(3) -0.0896(3) 0.32355(11) 0.0253(4) Uani 1 1 d . . . . .
H30A H -0.220(6) -0.042(5) 0.358(2) 0.050(12) Uiso 1 1 d . . . . .
H30B H -0.214(5) -0.023(5) 0.297(2) 0.037(10) Uiso 1 1 d . . . . .
O31 O 0.0244(3) -0.2244(3) 0.34693(13) 0.0388(5) Uani 1 1 d D . . . .
H31A H 0.149(3) -0.155(5) 0.346(2) 0.058 Uiso 1 1 d D U . . .
H31B H 0.003(6) -0.222(6) 0.3015(10) 0.058 Uiso 1 1 d D U . . .
O32 O 0.9654(4) 0.7563(4) 0.1639(3) 0.1004(16) Uani 1 1 d D . . . .
H32A H 0.987(10) 0.758(10) 0.2070(11) 0.151 Uiso 1 1 d D U . . .
H32B H 0.849(4) 0.686(8) 0.155(3) 0.151 Uiso 1 1 d D U . . .
 
loop_
 _atom_site_aniso_label
 _atom_site_aniso_U_11
 _atom_site_aniso_U_22
 _atom_site_aniso_U_33
 _atom_site_aniso_U_23
 _atom_site_aniso_U_13
 _atom_site_aniso_U_12
PD1 0.01141(11) 0.00938(11) 0.01173(11) -0.00099(8) 0.00178(8) 0.00329(8)
CL4 0.0142(2) 0.0154(2) 0.0261(3) 0.0006(2) 0.0061(2) 0.00562(19)
S11 0.0154(2) 0.0133(2) 0.0134(2) -0.00204(18) 0.00227(18) 0.00386(19)
O12 0.0171(8) 0.0239(9) 0.0199(8) -0.0068(7) 0.0012(6) 0.0011(7)
O13 0.0186(8) 0.0182(8) 0.0228(8) -0.0031(6) 0.0045(6) 0.0076(6)
O14 0.0280(9) 0.0189(8) 0.0167(8) 0.0023(6) 0.0062(6) 0.0077(7)
N5 0.0127(8) 0.0116(8) 0.0154(9) 0.0002(7) 0.0012(7) 0.0042(7)
C6 0.0126(9) 0.0137(9) 0.0142(10) 0.0009(8) 0.0019(7) 0.0043(8)
C7 0.0139(9) 0.0145(10) 0.0127(9) -0.0011(8) 0.0014(7) 0.0058(8)
C8 0.0179(10) 0.0125(9) 0.0176(10) 0.0000(8) 0.0032(8) 0.0043(8)
C9 0.0218(11) 0.0165(10) 0.0161(10) 0.0036(8) 0.0054(8) 0.0056(9)
C10 0.0182(10) 0.0166(10) 0.0137(10) 0.0011(8) 0.0029(8) 0.0076(8)
PD2 0.00988(11) 0.00934(11) 0.01269(11) -0.00124(8) 0.00151(8) 0.00290(8)
CL3 0.0118(2) 0.0145(2) 0.0250(3) -0.00090(19) 0.00385(19) 0.00480(19)
S21 0.0192(3) 0.0143(2) 0.0139(2) -0.00250(19) 0.00248(19) 0.0047(2)
O22 0.0277(9) 0.0191(8) 0.0205(8) -0.0019(6) 0.0094(7) 0.0023(7)
O23 0.0254(9) 0.0203(8) 0.0220(8) -0.0031(6) 0.0041(7) 0.0110(7)
O24 0.0249(9) 0.0236(9) 0.0176(8) -0.0040(6) -0.0027(7) 0.0066(7)
N15 0.0121(8) 0.0116(8) 0.0145(8) -0.0006(6) -0.0002(6) 0.0041(7)
C16 0.0128(9) 0.0143(10) 0.0148(10) 0.0014(8) 0.0008(7) 0.0045(8)
C17 0.0137(10) 0.0139(10) 0.0146(10) -0.0017(8) 0.0005(7) 0.0054(8)
C18 0.0167(10) 0.0123(10) 0.0191(10) -0.0001(8) 0.0009(8) 0.0036(8)
C19 0.0156(10) 0.0156(10) 0.0187(10) 0.0020(8) 0.0033(8) 0.0046(8)
C20 0.0139(10) 0.0158(10) 0.0156(10) 0.0005(8) 0.0021(8) 0.0057(8)
O25 0.0241(8) 0.0164(8) 0.0203(8) 0.0020(6) 0.0064(7) 0.0083(7)
O26 0.0227(9) 0.0250(9) 0.0241(9) -0.0018(7) 0.0069(7) 0.0098(7)
O27 0.0203(8) 0.0206(8) 0.0293(9) -0.0048(7) 0.0054(7) 0.0064(7)
O28 0.0286(9) 0.0192(8) 0.0337(10) 0.0053(7) 0.0136(8) 0.0098(7)
O29 0.0245(9) 0.0268(9) 0.0240(9) 0.0003(7) 0.0041(8) 0.0097(8)
O30 0.0266(9) 0.0255(9) 0.0258(10) 0.0040(8) 0.0076(7) 0.0110(8)
O31 0.0282(10) 0.0282(10) 0.0602(14) 0.0030(10) 0.0112(10) 0.0095(9)
O32 0.0305(14) 0.0228(12) 0.250(5) -0.005(2) 0.048(2) 0.0055(10)
 
_geom_special_details
;
 All esds (except the esd in the dihedral angle between two l.s. planes)
 are estimated using the full covariance matrix.  The cell esds are taken
 into account individually in the estimation of esds in distances, angles
 and torsion angles; correlations between esds in cell parameters are only
 used when they are defined by crystal symmetry.  An approximate (isotropic)
 treatment of cell esds is used for estimating esds involving l.s. planes.
;
 
loop_
 _geom_bond_atom_site_label_1
 _geom_bond_atom_site_label_2
 _geom_bond_distance
 _geom_bond_site_symmetry_2
 _geom_bond_publ_flag
PD1 N5 2.0233(18) . ?
PD1 N5 2.0233(18) 2_676 ?
PD1 CL4 2.2901(5) . ?
PD1 CL4 2.2901(5) 2_676 ?
S11 O12 1.4527(17) . ?
S11 O14 1.4552(17) . ?
S11 O13 1.4630(17) . ?
S11 C7 1.770(2) . ?
N5 C6 1.342(3) . ?
N5 C10 1.346(3) . ?
C6 C7 1.382(3) . ?
C6 H6 0.9500 . ?
C7 C8 1.388(3) . ?
C8 C9 1.389(3) . ?
C8 H8 0.9500 . ?
C9 C10 1.384(3) . ?
C9 H9 0.9500 . ?
C10 H10 0.9500 . ?
PD2 N15 2.0227(18) 2_645 ?
PD2 N15 2.0227(18) . ?
PD2 CL3 2.2893(5) . ?
PD2 CL3 2.2893(5) 2_645 ?
S21 O24 1.4506(17) . ?
S21 O22 1.4571(17) . ?
S21 O23 1.4596(17) . ?
S21 C17 1.770(2) . ?
N15 C16 1.342(3) . ?
N15 C20 1.345(3) . ?
C16 C17 1.380(3) . ?
C16 H16 0.9500 . ?
C17 C18 1.393(3) . ?
C18 C19 1.388(3) . ?
C18 H18 0.9500 . ?
C19 C20 1.385(3) . ?
C19 H19 0.9500 . ?
C20 H20 0.9500 . ?
O25 H25A 0.854(17) . ?
O25 H25B 0.842(17) . ?
O26 H26A 0.853(17) . ?
O26 H26B 0.856(17) . ?
O27 H27A 0.859(17) . ?
O27 H27B 0.850(17) . ?
O28 H28A 0.846(18) . ?
O28 H28B 0.855(17) . ?
O29 H29A 0.81(4) . ?
O29 H29B 0.84(4) . ?
O30 H30A 0.80(4) . ?
O30 H30B 0.76(4) . ?
O31 H31A 0.917(18) . ?
O31 H31B 0.914(18) . ?
O32 H32A 0.87(2) . ?
O32 H32B 0.86(2) . ?
 
loop_
 _geom_angle_atom_site_label_1
 _geom_angle_atom_site_label_2
 _geom_angle_atom_site_label_3
 _geom_angle
 _geom_angle_site_symmetry_1
 _geom_angle_site_symmetry_3
 _geom_angle_publ_flag
N5 PD1 N5 180.0 . 2_676 ?
N5 PD1 CL4 89.28(5) . . ?
N5 PD1 CL4 90.72(5) 2_676 . ?
N5 PD1 CL4 90.72(5) . 2_676 ?
N5 PD1 CL4 89.28(5) 2_676 2_676 ?
CL4 PD1 CL4 180.0 . 2_676 ?
O12 S11 O14 113.56(11) . . ?
O12 S11 O13 112.38(10) . . ?
O14 S11 O13 112.52(10) . . ?
O12 S11 C7 105.59(10) . . ?
O14 S11 C7 105.96(10) . . ?
O13 S11 C7 106.05(10) . . ?
C6 N5 C10 119.37(19) . . ?
C6 N5 PD1 120.25(15) . . ?
C10 N5 PD1 120.36(15) . . ?
N5 C6 C7 121.1(2) . . ?
N5 C6 H6 119.4 . . ?
C7 C6 H6 119.4 . . ?
C6 C7 C8 120.2(2) . . ?
C6 C7 S11 119.87(16) . . ?
C8 C7 S11 119.90(16) . . ?
C7 C8 C9 118.1(2) . . ?
C7 C8 H8 120.9 . . ?
C9 C8 H8 120.9 . . ?
C10 C9 C8 119.1(2) . . ?
C10 C9 H9 120.4 . . ?
C8 C9 H9 120.4 . . ?
N5 C10 C9 122.0(2) . . ?
N5 C10 H10 119.0 . . ?
C9 C10 H10 119.0 . . ?
N15 PD2 N15 180.0 2_645 . ?
N15 PD2 CL3 89.35(5) 2_645 . ?
N15 PD2 CL3 90.64(5) . . ?
N15 PD2 CL3 90.65(5) 2_645 2_645 ?
N15 PD2 CL3 89.36(5) . 2_645 ?
CL3 PD2 CL3 180.0 . 2_645 ?
O24 S21 O22 113.72(11) . . ?
O24 S21 O23 113.03(10) . . ?
O22 S21 O23 111.82(11) . . ?
O24 S21 C17 105.92(10) . . ?
O22 S21 C17 105.36(10) . . ?
O23 S21 C17 106.19(10) . . ?
C16 N15 C20 119.07(19) . . ?
C16 N15 PD2 119.23(15) . . ?
C20 N15 PD2 121.70(15) . . ?
N15 C16 C17 121.6(2) . . ?
N15 C16 H16 119.2 . . ?
C17 C16 H16 119.2 . . ?
C16 C17 C18 120.0(2) . . ?
C16 C17 S21 118.63(17) . . ?
C18 C17 S21 121.36(16) . . ?
C19 C18 C17 117.9(2) . . ?
C19 C18 H18 121.0 . . ?
C17 C18 H18 121.0 . . ?
C20 C19 C18 119.3(2) . . ?
C20 C19 H19 120.4 . . ?
C18 C19 H19 120.4 . . ?
N15 C20 C19 122.1(2) . . ?
N15 C20 H20 118.9 . . ?
C19 C20 H20 118.9 . . ?
H25A O25 H25B 108(3) . . ?
H26A O26 H26B 109(3) . . ?
H27A O27 H27B 107(3) . . ?
H28A O28 H28B 107(3) . . ?
H29A O29 H29B 105(3) . . ?
H30A O30 H30B 105(4) . . ?
H31A O31 H31B 89(3) . . ?
H32A O32 H32B 103(4) . . ?
 
loop_
 _geom_torsion_atom_site_label_1
 _geom_torsion_atom_site_label_2
 _geom_torsion_atom_site_label_3
 _geom_torsion_atom_site_label_4
 _geom_torsion
 _geom_torsion_site_symmetry_1
 _geom_torsion_site_symmetry_2
 _geom_torsion_site_symmetry_3
 _geom_torsion_site_symmetry_4
 _geom_torsion_publ_flag
C10 N5 C6 C7 1.0(3) . . . . ?
PD1 N5 C6 C7 -177.28(15) . . . . ?
N5 C6 C7 C8 -1.6(3) . . . . ?
N5 C6 C7 S11 178.64(16) . . . . ?
O12 S11 C7 C6 -140.10(18) . . . . ?
O14 S11 C7 C6 -19.3(2) . . . . ?
O13 S11 C7 C6 100.45(18) . . . . ?
O12 S11 C7 C8 40.1(2) . . . . ?
O14 S11 C7 C8 160.86(18) . . . . ?
O13 S11 C7 C8 -79.34(19) . . . . ?
C6 C7 C8 C9 0.6(3) . . . . ?
S11 C7 C8 C9 -179.62(17) . . . . ?
C7 C8 C9 C10 0.9(3) . . . . ?
C6 N5 C10 C9 0.5(3) . . . . ?
PD1 N5 C10 C9 178.78(17) . . . . ?
C8 C9 C10 N5 -1.4(3) . . . . ?
C20 N15 C16 C17 -0.6(3) . . . . ?
PD2 N15 C16 C17 178.74(16) . . . . ?
N15 C16 C17 C18 1.0(3) . . . . ?
N15 C16 C17 S21 -178.34(16) . . . . ?
O24 S21 C17 C16 110.78(18) . . . . ?
O22 S21 C17 C16 -10.0(2) . . . . ?
O23 S21 C17 C16 -128.80(18) . . . . ?
O24 S21 C17 C18 -68.5(2) . . . . ?
O22 S21 C17 C18 170.67(18) . . . . ?
O23 S21 C17 C18 51.9(2) . . . . ?
C16 C17 C18 C19 -0.1(3) . . . . ?
S21 C17 C18 C19 179.15(17) . . . . ?
C17 C18 C19 C20 -1.1(3) . . . . ?
C16 N15 C20 C19 -0.7(3) . . . . ?
PD2 N15 C20 C19 -179.98(16) . . . . ?
C18 C19 C20 N15 1.5(3) . . . . ?
 
_refine_diff_density_max    1.955
_refine_diff_density_min   -1.676
_refine_diff_density_rms    0.093

_shelx_res_file
;
TITL v578b_auto_a.res in P-1
 v578b_auto.res created by SHELXL-2016/4 at 13:37:52 on 16-Jan-2023
REM Old TITL v578b_auto in P-1
REM SHELXT solution in P-1
REM R1 0.073, Rweak 0.002, Alpha 0.025, Orientation as input
REM Formula found by SHELXT: C17 N15 O10 S21 Cl4 Pd
CELL 0.71073 7.749136 8.104583 20.177293 91.5787 96.3016 112.361
ZERR 2 0.000094 0.000115 0.000227 0.001 0.001 0.0012
LATT 1
SFAC C H Cl N O Pd S
UNIT 20 48 4 4 28 2 4
DFIX 0.87 O25 H25a O25 H25b
DANG 1.38 H27a H27b
DANG 1.38 H25a H25b
DFIX 0.87 O26 H26a O26 H26b
DANG 1.38 H31a H31b
DFIX 0.87 O27 H27a O27 H27b
DANG 1.38 H26a H26b
DFIX 0.87 O28 H28a O28 H28b
DANG 1.38 H28a H28b
DFIX 0.87 O31 H31a O31 H31b
DANG 1.38 H32a H32b
DFIX 0.87 O32 H32a O32 H32b

L.S. 4
PLAN  10
TEMP -173.15(10)
CONF
MORE -1
BOND $H
fmap 2
acta
SHEL 40 0.77
OMIT 2 0 6
OMIT 2 0 8
OMIT 1 0 2
OMIT 0 0 8
REM <olex2.extras>
REM <HklSrc "%">
REM </olex2.extras>

WGHT    0.036600    1.907000
FVAR       1.90746
PD1   6    0.500000    1.000000    0.500000    10.50000    0.01141    0.00938 =
         0.01173   -0.00099    0.00178    0.00329
CL4   3    0.215233    0.989032    0.525500    11.00000    0.01422    0.01538 =
         0.02607    0.00056    0.00609    0.00562
S11   7    0.323245    0.398487    0.318863    11.00000    0.01541    0.01327 =
         0.01342   -0.00204    0.00227    0.00386
O12   5    0.138821    0.259740    0.297274    11.00000    0.01710    0.02389 =
         0.01993   -0.00678    0.00118    0.00108
O13   5    0.471007    0.327281    0.327979    11.00000    0.01858    0.01823 =
         0.02285   -0.00309    0.00454    0.00758
O14   5    0.370938    0.550110    0.277613    11.00000    0.02800    0.01885 =
         0.01669    0.00233    0.00624    0.00770
N5    4    0.383764    0.732523    0.476945    11.00000    0.01269    0.01159 =
         0.01536    0.00015    0.00122    0.00418
C6    1    0.394976    0.664517    0.416900    11.00000    0.01263    0.01366 =
         0.01423    0.00094    0.00191    0.00429
AFIX  43
H6    2    0.462601    0.742546    0.386072    11.00000   -1.20000
AFIX   0
C7    1    0.309803    0.482901    0.399167    11.00000    0.01389    0.01454 =
         0.01267   -0.00114    0.00135    0.00580
C8    1    0.214282    0.366433    0.444175    11.00000    0.01794    0.01246 =
         0.01762    0.00001    0.00316    0.00431
AFIX  43
H8    2    0.156204    0.241243    0.432674    11.00000   -1.20000
AFIX   0
C9    1    0.206035    0.438152    0.506512    11.00000    0.02179    0.01651 =
         0.01608    0.00357    0.00542    0.00560
AFIX  43
H9    2    0.143332    0.362345    0.538804    11.00000   -1.20000
AFIX   0
C10   1    0.290375    0.621516    0.520960    11.00000    0.01816    0.01655 =
         0.01372    0.00111    0.00285    0.00760
AFIX  43
H10   2    0.282091    0.670521    0.563243    11.00000   -1.20000
AFIX   0

PD2   6    0.500000   -0.500000    0.000000    10.50000    0.00988    0.00934 =
         0.01269   -0.00124    0.00151    0.00290
CL3   3    0.206649   -0.517259    0.017168    11.00000    0.01177    0.01450 =
         0.02502   -0.00090    0.00385    0.00480
S21   7    0.583774    0.075894    0.177840    11.00000    0.01924    0.01425 =
         0.01393   -0.00250    0.00248    0.00467
O22   5    0.435665   -0.082323    0.197331    11.00000    0.02772    0.01906 =
         0.02053   -0.00193    0.00940    0.00230
O23   5    0.516378    0.217585    0.162271    11.00000    0.02538    0.02026 =
         0.02200   -0.00306    0.00414    0.01104
O24   5    0.756392    0.137626    0.224182    11.00000    0.02494    0.02356 =
         0.01759   -0.00404   -0.00266    0.00662
N15   4    0.608861   -0.233761    0.025535    11.00000    0.01206    0.01160 =
         0.01447   -0.00064   -0.00017    0.00412
C16   1    0.567407   -0.172634    0.081632    11.00000    0.01281    0.01429 =
         0.01479    0.00144    0.00077    0.00455
AFIX  43
H16   2    0.485585   -0.255215    0.107947    11.00000   -1.20000
AFIX   0
C17   1    0.640784    0.007363    0.102031    11.00000    0.01367    0.01386 =
         0.01457   -0.00173    0.00053    0.00540
C18   1    0.758713    0.130641    0.063553    11.00000    0.01670    0.01234 =
         0.01909   -0.00012    0.00088    0.00363
AFIX  43
H18   2    0.810133    0.254988    0.076855    11.00000   -1.20000
AFIX   0
C19   1    0.798787    0.066200    0.005171    11.00000    0.01558    0.01557 =
         0.01873    0.00200    0.00333    0.00459
AFIX  43
H19   2    0.876970    0.146384   -0.022758    11.00000   -1.20000
AFIX   0
C20   1    0.723488   -0.116371   -0.011914    11.00000    0.01393    0.01577 =
         0.01561    0.00052    0.00214    0.00571
AFIX  43
H20   2    0.753797   -0.160054   -0.051352    11.00000   -1.20000
AFIX   0

O25   5    0.351704   -0.045015    0.324064    11.00000    0.02414    0.01640 =
         0.02030    0.00202    0.00643    0.00827
H25A  2    0.377479   -0.073402    0.286415    11.00000   -1.50000
H25B  2    0.371625    0.064727    0.326045    11.00000   -1.50000
O26   5    1.118602    1.086315    0.170026    11.00000    0.02267    0.02502 =
         0.02406   -0.00177    0.00694    0.00976
H26A  2    1.094820    1.136889    0.203495    11.00000   -1.50000
H26B  2    1.237923    1.117696    0.172087    11.00000   -1.50000
O27   5   -0.138197   -0.559528    0.322024    11.00000    0.02030    0.02061 =
         0.02930   -0.00482    0.00537    0.00642
H27A  2   -0.258324   -0.592227    0.315057    11.00000   -1.50000
H27B  2   -0.109919   -0.623704    0.294586    11.00000   -1.50000
O28   5    0.640208    0.584541    0.190343    11.00000    0.02860    0.01919 =
         0.03366    0.00530    0.01359    0.00976
H28A  2    0.614149    0.473349    0.184796    11.00000   -1.50000
H28B  2    0.587361    0.600526    0.223637    11.00000   -1.50000
O29   5    1.112261    0.533147    0.164413    11.00000    0.02449    0.02675 =
         0.02397    0.00033    0.00411    0.00975
H29A  2    1.147017    0.512637    0.129554    11.00000    0.04090
H29B  2    1.201650    0.543417    0.194228    11.00000    0.03187
O30   5   -0.215517   -0.089600    0.323548    11.00000    0.02665    0.02551 =
         0.02583    0.00404    0.00762    0.01102
H30A  2   -0.220315   -0.041548    0.357919    11.00000    0.04995
H30B  2   -0.213726   -0.023178    0.297181    11.00000    0.03749
O31   5    0.024375   -0.224375    0.346927    11.00000    0.02822    0.02821 =
         0.06017    0.00303    0.01123    0.00951
H31A  2    0.148853   -0.154509    0.346042    11.00000   -1.50000
H31B  2    0.003161   -0.222169    0.301534    11.00000   -1.50000
O32   5    0.965378    0.756323    0.163881    11.00000    0.03052    0.02280 =
         0.24988   -0.00451    0.04777    0.00546
H32A  2    0.987373    0.757951    0.206958    11.00000   -1.50000
H32B  2    0.849330    0.685676    0.155253    11.00000   -1.50000
HKLF 4


REM  v578b_auto_a.res in P-1
REM R1 =  0.0284 for    5041 Fo > 4sig(Fo)  and  0.0298 for all    5322 data
REM    335 parameters refined using     18 restraints

END

WGHT      0.0369      1.9507

REM Highest difference peak  1.955,  deepest hole -1.676,  1-sigma level  0.093
Q1    1  -0.0701 -0.1813  0.3308  11.00000  0.05    0.59
Q2    1   1.0372  0.6742  0.1675  11.00000  0.05    0.56
Q3    1   1.0248  0.8799  0.1735  11.00000  0.05    0.55
Q4    1  -0.0301 -0.3524  0.3313  11.00000  0.05    0.52
Q5    1   0.6962  0.1104  0.1903  11.00000  0.05    0.48
Q6    1   0.2049  0.4048  0.4775  11.00000  0.05    0.47
Q7    1   0.2605  0.4288  0.4218  11.00000  0.05    0.42
Q8    1   0.3146  0.4489  0.3610  11.00000  0.05    0.42
Q9    1   0.7162  0.0595  0.0867  11.00000  0.05    0.41
Q10   1   0.7750  0.0934  0.0281  11.00000  0.05    0.41
;
_shelx_res_checksum   89104

_shelx_hkl_file
;
   0   0   2 18387.7 129.323  12
   0   0   2 17335.1 138.056   6
   0   0  -2 17595.1 143.997   7
   0   0  -2 18005.8 111.365  14
   0   0  -2 17242.8 134.581  16
   0   0   3 19.0727 5.08079   9
   0   0  -3 20.5885 6.56471   7
   0   0  -3 17.5349 5.22807   9
   0   0   3 22.7479 6.28526  12
   0   0  -3 15.4966 5.45593  12
   0   0   3 12.3536 5.53833   6
   0   0  -3 9.12850 3.72521  18
   0   0   3 23.2463 5.60195  14
   0   0   3 17.2808 6.23262  16
   0   0  -3 17.1701 6.06814  16
   0   0  -3 10.6225 4.38578  14
   0   0   4 66980.6 1968.92   9
   0   0  -4 64832.0 1967.37   9
   0   0  -4 65073.7 1986.15   7
   0   0   4 64157.9 1975.74  12
   0   0  -4 67678.0 1978.85  12
   0   0   4 60834.9 1981.82   6
   0   0  -4 61736.2 1963.55  18
   0   0  -4 65446.6 1981.29  16
   0   0  -4 61304.3 1968.54  14
   0   0   4 65197.0 1968.91  14
   0   0   5 21.0819 7.47828   9
   0   0  -5 36.9654 12.8090   7
   0   0  -5 27.6844 8.97418   9
   0   0   5 37.5887 10.4017  12
   0   0  -5 30.2710 9.94743  12
   0   0   5 39.3646 12.4305   6
   0   0  -5 32.3874 7.88753  18
   0   0  -5 42.2585 10.3938  14
   0   0   5 13.4321 7.98280  16
   0   0  -5 30.9366 10.9798  16
   0   0   5 22.9281 7.31942  14
   0   0  -6 269694. 7819.30   7
   0   0  -6 261185. 7789.06   9
   0   0   6 252719. 7790.46   9
   0   0  -6 260382. 7785.14  18
   0   0  -6 255904. 7793.38  14
   0   0   6 266616. 7812.42  16
   0   0   6 241509. 7789.99  14
   0   0   6 269459. 7804.47  12
   0   0  -6 268151. 7807.46  12
   0   0  -7 921.803 53.9015   9
   0   0  -7 773.548 64.4368   7
   0   0   7 1005.03 56.7953   9
   0   0  -7 870.591 61.9485  17
   0   0  -7 935.581 51.5787  18
   0   0   7 939.618 66.1014  16
   0   0  -7 807.657 62.5585  16
   0   0   7 990.375 57.0767  14
   0   0  -7 1010.32 58.7403  14
   0   0   7 1044.25 64.9626  12
   0   0  -7 1050.32 66.8695  12
   0   0   7 818.865 54.6224  13
   0   0   8 1414.78 75.1215   9
   0   0  -8 1374.29 92.8264   7
   0   0  -8 1365.31 71.4831   9
   0   0  -8 1355.77 68.9522  18
   0   0  -8 1497.47 85.7693  17
   0   0   8 1281.75 87.3389  16
   0   0  -8 1192.34 83.2111  16
   0   0   8 1428.73 76.1991  14
   0   0  -8 1387.64 77.0218  14
   0   0  -8 1377.50 85.1254  12
   0   0   8 1371.71 76.7510  13
   0   0   8 1470.99 85.7834  12
   0   0   9 487.166 42.5123   9
   0   0  -9 373.285 47.9228   7
   0   0   9 498.687 48.4549  12
   0   0   9 422.694 40.8386  13
   0   0  -9 448.529 46.3181  17
   0   0   9 445.456 41.3464  14
   0   0  -9 425.755 48.9583  16
   0   0  10 47307.7 1485.10   9
   0   0 -10 45541.1 1525.98   7
   0   0 -10 49202.2 1487.25  22
   0   0  10 45881.1 1487.52  13
   0   0  10 49683.6 1505.74  12
   0   0 -10 45557.4 1502.23  17
   0   0  10 47277.7 1487.44  14
   0   0 -10 45806.3 1516.10  16
   0   0 -11 162.836 25.6229   9
   0   0 -11 168.536 27.8900  22
   0   0 -11 180.126 24.4888  18
   0   0 -11 158.988 31.8767  17
   0   0  11 156.150 27.4744  14
   0   0 -11 130.636 30.6754  16
   0   0  11 176.062 31.4070  12
   0   0  11 140.629 25.7733  13
   0   0 -12 49476.5 1643.91   7
   0   0  12 49449.5 1614.16  12
   0   0 -12 48571.0 1615.09  17
   0   0 -12 50659.5 1577.35  18
   0   0 -12 51408.2 1633.99  16
   0   0  12 51837.6 1598.49  14
   0   0  13 2129.21 117.772   9
   0   0 -13 2069.63 145.235   7
   0   0 -13 2006.52 140.402   6
   0   0  13 2053.91 150.532  19
   0   0  13 1895.79 124.327  12
   0   0 -13 2048.55 103.629  18
   0   0 -13 1951.11 125.875  17
   0   0 -13 2054.48 137.574  16
   0   0 -14 29.8608 21.4093   7
   0   0  14 24.8620 14.8094   9
   0   0 -14 6.83179 14.8145   6
   0   0  14 31.8565 21.1464  19
   0   0 -14 32.0905 17.2998  22
   0   0  14 21.0838 13.6572  13
   0   0  14 5.27462 13.9940  12
   0   0 -14 18.5677 13.4606  18
   0   0 -14 78.1029 26.2738  17
   0   0 -14 32.8986 18.8536  16
   0   0  14 25.6140 16.6571  14
   0   0 -15 415.520 63.2522   6
   0   0  15 405.502 67.6945  19
   0   0 -15 315.864 44.1721  22
   0   0  15 334.053 50.6459  12
   0   0  15 456.988 52.1418  13
   0   0  15 352.580 46.4347   9
   0   0 -15 470.694 71.2299   7
   0   0 -15 320.285 55.0857  16
   0   0  15 394.153 50.3945  14
   0   0 -16 6295.61 316.592   6
   0   0  16 6771.84 337.460  19
   0   0 -16 6699.33 274.043  22
   0   0  16 7082.90 300.376  12
   0   0  16 5832.27 267.516  13
   0   0  16 6301.83 270.868   9
   0   0 -16 6034.30 319.719   7
   0   0  16 6426.13 277.753  14
   0   0 -16 6143.48 308.515  16
   0   0 -17 56.6976 33.9751   7
   0   0  17 86.6712 26.3086   9
   0   0 -17 86.0872 34.8916   6
   0   0  17 70.3741 36.1396  19
   0   0  17 71.4813 28.1372  12
   0   0 -17 48.3602 23.6307  17
   0   0 -17 41.2992 25.3258  16
   0   0 -18 6024.28 334.333   7
   0   0  18 6259.25 277.837   9
   0   0 -18 7243.78 346.890   6
   0   0  18 6228.45 346.351  19
   0   0 -18 6047.33 274.353  22
   0   0  18 6460.22 279.441  13
   0   0  18 6343.15 303.151  12
   0   0 -18 6051.83 301.686  17
   0   0 -18 6378.16 323.515  16
   0   0 -19 905.385 111.979   7
   0   0  19 559.552 66.5898   9
   0   0 -19 691.492 95.3509   6
   0   0 -19 729.795 75.4159  22
   0   0  19 612.512 99.0270  19
   0   0  19 834.163 90.7271  12
   0   0  19 744.959 74.5913  13
   0   0 -19 565.153 79.3132  17
   0   0 -19 796.199 100.355  16
   0   0  20 186.085 39.8777   9
   0   0 -20 93.4650 42.1972   7
   0   0 -20 158.739 50.0606   6
   0   0  20 222.089 62.7428  19
   0   0 -20 166.180 38.4667  22
   0   0  20 204.291 40.3678  13
   0   0 -20 192.303 48.6850  17
   0   0  20 180.753 41.7242  14
   0   0 -20 233.072 59.0928  16
   0   0 -21 12.4736 23.3195   7
   0   0  21 18.8161 20.0542   9
   0   0 -21 22.4892 27.1043   6
   0   0 -21 12.4999 20.0216  22
   0   0  21 13.1809 34.8472  19
   0   0  21 12.1415 19.4636  13
   0   0 -21 17.6580 25.0731  17
   0   0 -21 21.5719 28.4642  16
   0   0  21-7.16071 25.5228  14
   0   0 -22 4620.47 309.581   7
   0   0  22 4453.94 238.419   9
   0   0 -22 5065.27 308.706   6
   0   0  22 4939.98 328.300  19
   0   0 -22 4808.70 242.310  22
   0   0  22 4753.45 239.696  13
   0   0 -22 4703.40 271.870  17
   0   0  22 4939.27 259.993  14
   0   0  23 113.915 34.1878   9
   0   0 -23 70.8436 45.8655   7
   0   0 -23 50.7270 36.1891   6
   0   0  23 119.213 55.6647  19
   0   0 -23 170.742 40.5137  22
   0   0  23 58.9909 28.8901  13
   0   0  23 84.0509 40.1637  12
   0   0 -23 167.572 51.7372  17
   0   0  23 89.6739 35.0479  14
   0   0 -24 256.398 68.1930   6
   0   0 -24 198.801 43.6022  22
   0   0  24 157.637 63.6943  19
   0   0  24 175.520 40.2836  13
   0   0  24 187.875 53.2377  12
   0   0 -24 227.459 56.5752  17
   0   0 -24 180.639 65.0133   7
   0   0  24 171.430 40.0990   9
   0   0 -25 426.397 87.9943   6
   0   0  25 401.659 95.5510  19
   0   0 -25 271.551 54.5027  22
   0   0  25 270.692 64.5679  12
   0   0  25 277.300 50.0450  13
   0   0 -25 305.171 65.3018  17
   0   0 -25 367.228 89.5767   7
   0   0 -26 16.9115 31.4231   7
   0   0 -26 60.3146 45.6313   6
   0   0  26 17.7415 32.9624  19
   0   0  26 35.7288 28.1904  13
   0   0  26 65.9517 40.6019  12
   0   0 -26 45.5082 34.2053  17
   0   0 -26 57.8311 40.9044  16
   0   0 -27 196.455 74.0655   7
   0   0 -27 79.8588 56.6076   6
   0   0  27 74.7977 44.8311  19
   0   0  27 115.614 46.0794  12
   0   0 -27 47.4063 35.6232  17
   0   0 -27 243.073 74.3052  16
   0   0 -28 2319.23 242.684   7
   0   0 -28 2277.61 229.703   6
   0   0  28 2331.82 255.034  19
   0   0 -28 2556.54 209.792  17
   0   0 -28 2258.84 222.596  16
   0   0  28 2701.64 212.531  12
   0   0  29 47.3983 37.6103   5
   0   0 -29 51.4082 35.7920  17
   0   0 -29 67.1563 53.4517  16
   0   0  29 89.4655 48.7091  12
   0   0 -30 490.658 90.0842  17
   0   1 -31 1088.30 146.890  17
   0   1 -30 413.760 89.4129  17
   0  -1  29 654.335 102.795   5
   0  -1  29 619.016 103.594  12
   0   1 -29 579.929 104.432  17
   0   1 -29 515.566 115.332  16
   0   1 -28 624.516 130.029   7
   0   1 -28 408.009 99.1132   6
   0  -1  28 409.673 87.9403   5
   0  -1  28 315.058 99.4614  19
   0  -1  28 416.363 85.1585  12
   0   1 -28 506.053 99.4236  17
   0   1 -28 408.414 99.2143  16
   0   1 -27 1864.64 209.920   7
   0   1 -27 1265.52 165.015   6
   0  -1  27 1207.87 138.835   5
   0  -1  27 1583.52 197.721  19
   0  -1  27 1336.99 146.510  12
   0   1 -27 1425.24 158.909  17
   0   1 -27 1290.18 166.962  16
   0  -1  26 18.4093 27.4424   9
   0   1 -26-16.9313 44.4624   7
   0  -1  26 52.3404 37.0515   5
   0   1 -26 14.6886 38.4745   6
   0  -1  26-35.3548 50.1414  19
   0  -1  26 11.0139 28.7680  12
   0   1 -26 48.7881 34.3331  17
   0   1 -26 34.6737 28.9114  15
   0  -1  25 2759.47 195.037   9
   0   1 -25 2766.14 250.063   7
   0   1 -25 2879.87 238.562   6
   0  -1  25 2817.86 257.668  19
   0  -1  25 2995.54 174.822  13
   0  -1  25 2918.55 213.296  12
   0   1 -25 2721.74 213.865  17
   0   1 -25 2756.39 188.752  15
   0   1 -24 692.652 119.237   7
   0  -1  24 493.963 78.9993   9
   0   1 -24 521.242 97.5247   6
   0  -1  24 582.491 111.169  19
   0  -1  24 551.622 88.1628  12
   0  -1  24 622.501 71.4566  13
   0   1 -24 703.403 103.513  17
   0   1 -24 602.533 80.1780  15
   0  -1  23 50.0713 29.4789   9
   0   1 -23 28.2903 37.3264   7
   0   1 -23 12.3502 26.5695   6
   0  -1  23 59.3964 39.1837  19
   0   1 -23 35.2297 18.4641  22
   0  -1  23 34.5416 19.3741  13
   0   1 -23 31.7514 30.0054  17
   0   1 -23 24.9203 26.8065  16
   0   1 -23 30.7907 24.6031  15
   0   1 -22 66.4852 38.0866   7
   0  -1  22 128.067 41.1056   9
   0   1 -22 92.7042 45.1034   6
   0  -1  22 111.561 52.1980  19
   0  -1  22 144.023 33.5641  13
   0   1 -22 100.598 47.1660  17
   0   1 -22 117.585 45.7639  16
   0   1 -22 132.083 38.5120  15
   0   1 -21 1332.36 148.640   7
   0  -1  21 1531.67 126.641   9
   0   1 -21 1522.12 148.850   6
   0  -1  21 1388.21 157.674  19
   0   1 -21 1193.12 92.1361  22
   0  -1  21 1462.70 106.598  13
   0   1 -21 1052.20 123.735  17
   0   1 -21 1550.80 152.791  16
   0   1 -21 1409.87 116.874  15
   0  -1  20 72.9659 31.3786   9
   0   1 -20 81.6643 37.8974   7
   0   1 -20 133.120 46.9397   6
   0  -1  20 98.0789 45.9520  19
   0   1 -20 79.7376 25.1177  22
   0  -1  20 54.3624 30.2775  12
   0  -1  20 111.384 28.7821  13
   0   1 -20 108.176 40.0705  17
   0   1 -20 83.1484 38.9280  16
   0   1 -19 315.639 68.2623   7
   0  -1  19 381.096 58.3809   9
   0   1 -19 344.066 67.5568   6
   0   1 -19 314.419 42.8290  22
   0  -1  19 240.332 49.9676  12
   0  -1  19 309.463 44.9961  13
   0   1 -19 391.972 67.4902  17
   0   1 -19 282.883 63.9100  16
   0   1 -18 8.97879 21.7093   6
   0   1 -18 39.3919 15.7819  22
   0  -1  18 34.0808 22.0848  12
   0   1 -18 30.4714 24.5804   7
   0  -1  18 32.8349 22.3292   9
   0   1 -18 18.2761 19.7634  16
   0   1 -17 625.689 82.0438   6
   0   1 -17 488.864 50.1475  22
   0  -1  17 441.074 62.7737  12
   0  -1  17 516.629 55.1976  13
   0  -1  17 427.921 60.7805   9
   0   1 -17 471.855 76.5157   7
   0   1 -17 528.426 76.8820  16
   0   1 -16 541.116 74.6740   6
   0   1 -16 525.095 51.1173  22
   0  -1  16 500.602 54.2625  13
   0  -1  16 631.186 72.0445  12
   0   1 -16 506.724 78.5263   7
   0  -1  16 601.259 68.7553   9
   0   1 -16 452.431 70.0377  16
   0   1 -15 16663.4 638.305   6
   0   1 -15 16345.0 567.862  22
   0  -1  15 17199.9 613.519  12
   0  -1  15 17368.3 581.875  13
   0   1 -15 17389.2 658.220   7
   0   1 -15 15848.6 633.171  16
   0   1 -14 826.629 87.6625   6
   0   1 -14 929.584 64.1619  22
   0  -1  14 919.218 69.6946  13
   0  -1  14 916.458 81.9590  12
   0   1 -14 946.954 98.5032   7
   0   1 -14 913.028 93.3115  16
   0   1 -13 6005.42 271.950   6
   0   1 -13 5619.76 218.175  22
   0  -1  13 5490.98 249.476  12
   0   1 -13 5506.78 278.301   7
   0   1 -13 5503.63 267.695  16
   0  -1  13 5904.08 238.016  14
   0   1 -12 1701.65 118.482   6
   0   1 -12 1608.74 84.8168  22
   0  -1  12 1707.72 109.232  12
   0   1 -12 1590.92 122.053   7
   0  -1  12 1635.27 108.245   9
   0   1 -12 1693.73 120.717  16
   0  -1  12 1663.45 98.1890  14
   0   1 -11 6673.24 273.748   6
   0   1 -11 5916.63 222.224  22
   0  -1  11 6135.29 235.045  13
   0   1 -11 6102.28 200.841  11
   0  -1  11 6245.64 256.377  12
   0  -1  11 6171.67 255.907   9
   0  -1  11 6103.71 202.817   8
   0   1 -11 5693.90 266.093  16
   0  -1  11 6466.96 243.481  14
   0   1 -10 8.26718 5.52318  11
   0  -1  10 3.59176 7.78128  12
   0  -1  10 14.9467 8.50870  13
   0   1 -10-4.50258 9.75606   6
   0   1 -10 7.12212 4.15871   2
   0  -1  10 26.2064 15.6730   9
   0  -1  10 2.14185 4.45869   8
   0   1 -10 4.75153 10.2928  16
   0  -1  10 2.78547 9.52794  14
   0  -1   9 24028.1 797.837   9
   0   1  -9 26593.6 796.285   9
   0   1  -9 24068.3 808.853   6
   0  -1   9 23405.3 795.513  12
   0  -1   9 23532.1 775.053  13
   0   1  -9 23899.6 813.569  16
   0   1  -9 24440.7 787.293  18
   0   1  -9 23695.6 778.765  14
   0  -1   8 12.3526 10.5627   9
   0   1  -8 5.70983 9.11094   9
   0   1  -8 3.53542 7.66238   6
   0   1  -8 4.92268 5.30799  22
   0  -1   8 23.1147 12.9036  12
   0   1  -8 16.6890 8.82860  13
   0  -1   8 13.8483 7.71166  13
   0  -1   8 11.1120 9.96195  18
   0   1  -8 5.15811 8.23678  18
   0   1  -8 22.7978 13.0114  16
   0   1  -8 8.67423 7.32179  14
   0   1  -7 34104.2 1045.91   9
   0  -1   7 31744.4 1048.26   9
   0  -1   7 33354.3 1056.09   6
   0   1  -7 34098.1 1056.51   6
   0   1  -7 31987.0 1014.36  22
   0  -1   7 33796.0 1029.76  13
   0   1  -7 31416.3 1032.94  13
   0  -1   7 34967.2 1059.45  10
   0   1  -7 33895.6 1049.07  12
   0  -1   7 33925.4 1046.40  12
   0   1  -7 30612.5 1039.93  18
   0  -1   7 34450.8 1059.67  16
   0   1  -7 32117.0 1058.35  16
   0  -1   7 32205.2 1042.66  18
   0  -1   7 33091.3 1055.10  19
   0   1  -7 32286.1 1030.53  14
   0  -1   6 888.894 61.4821   9
   0   1  -6 959.847 59.1761   9
   0   1  -6 857.696 59.9863   6
   0  -1   6 1007.30 64.0675   6
   0   1  -6 885.168 39.4941  22
   0  -1   6 1037.20 51.8851  13
   0  -1   6 922.424 62.7235  10
   0   1  -6 900.051 52.4316  13
   0   1  -6 964.832 59.4185  12
   0  -1   6 1004.24 59.8244  12
   0  -1   6 948.006 58.8619  18
   0  -1   6 974.801 63.6256  19
   0   1  -6 877.281 63.0316  16
   0  -1   6 1044.85 66.0954  16
   0   1  -6 811.397 55.9562  18
   0   1  -6 907.473 51.1298  14
   0   1  -6 1056.97 59.0779  15
   0   1  -5 23549.8 718.576   9
   0  -1   5 21715.3 719.862   9
   0   1  -5 21579.4 720.725  10
   0   1  -5 21841.6 704.315  13
   0  -1   5 22755.3 720.671  10
   0  -1   5 22618.9 702.486  13
   0  -1   5 22774.4 714.607  12
   0   1  -5 23302.8 716.091  12
   0  -1   5 22475.4 719.429   6
   0   1  -5 22835.3 719.442   6
   0  -1   5 22029.9 715.155  18
   0   1  -5 21535.2 724.332  16
   0  -1   5 22360.2 722.049  19
   0  -1   5 23480.2 725.266  16
   0   1  -5 20591.0 713.710  18
   0   1  -5 22754.0 712.708  15
   0   1  -5 21848.1 702.054  14
   0   1  -4 24.5338 9.34791  10
   0  -1   4 7.28210 7.29506  10
   0   1  -4 14.4784 9.87492   9
   0  -1   4 9.41018 7.61606   9
   0   1  -4 9.93888 6.40825  12
   0  -1   4 17.9813 7.91361  12
   0  -1   4 19.0922 6.31162  13
   0   1  -4 12.8283 6.01092  13
   0  -1   4 19.4044 7.80708   6
   0   1  -4 17.1413 8.69762   6
   0  -1   4 25.0796 9.89697  19
   0  -1   4-2.07473 4.44583  16
   0  -1   4 5.24582 7.07575  18
   0   1  -4 11.7713 7.84709  18
   0   1  -4 13.6728 8.18315  19
   0   1  -4 12.4776 7.79279  16
   0   1  -4 4.73123 6.82492  15
   0  -1   3 107311. 3309.32   9
   0   1  -3 112850. 3308.72   9
   0   1  -3 108410. 3301.89   6
   0  -1   3 114374. 3297.21  13
   0   1  -3 104606. 3302.70  12
   0   1  -3 107591. 3304.78  10
   0   1  -3 107217. 3296.06  13
   0  -1   3 111842. 3304.77  12
   0  -1   3 107524. 3304.60  10
   0  -1   3 103342. 3301.45   6
   0   1  -3 100153. 3306.19  18
   0   1  -3 109747. 3308.44  19
   0  -1   3 108930. 3306.16  18
   0   1  -3 107782. 3311.06  16
   0   1  -3 108765. 3303.28  15
   0  -1   3 107515. 3303.03  15
   0  -1   2 168.093 15.2283   6
   0   1  -2 196.734 15.8312   6
   0  -1   2 205.960 20.2453   9
   0   1  -2 202.400 17.3800  10
   0   1  -2 218.360 17.0310  13
   0  -1   2 206.658 16.8092  13
   0   1  -2 222.784 19.3561  12
   0  -1   2 213.648 17.9284  10
   0   1  -2 188.173 17.4487   5
   0   1  -2 219.676 19.5560  19
   0  -1   2 175.301 18.0746  18
   0  -1   2 193.214 18.1942  15
   0   1  -2 195.026 18.0791  15
   0  -1   1 2468.65 43.7178   6
   0   1  -1 2648.18 44.7061   6
   0  -1   1 2608.79 59.8226   9
   0   1  -1 2737.66 58.4573   5
   0   1  -1 2775.84 62.6329  12
   0   1  -1 2587.01 52.7317  10
   0  -1   1 2606.12 58.1508  13
   0   1  -1 2784.14 57.7860  13
   0  -1   1 2536.35 53.7545  10
   0   1  -1 2633.07 60.0133  19
   0  -1   1 2414.51 58.9429  17
   0  -1   1 2405.91 56.7834  18
   0  -1   1 2386.41 57.0276  15
   0   1  -1 2822.14 56.6448  14
   0  -1   0 194.961 16.9186   5
   0   1   0 232.991 17.7161   5
   0  -1   0 211.415 15.1724  23
   0   1   0 222.257 18.3032  19
   0  -1   0 209.996 16.8903  10
   0   1   0 197.612 16.1192  10
   0   1   0 184.351 15.1525  18
   0  -1   0 202.582 15.9832  18
   0  -1   0 213.388 17.4780  17
   0   1   0 222.793 18.0361  13
   0  -1   0 211.844 17.7017  15
   0  -1   0 208.694 17.2381  14
   0   1   0 228.689 17.7239  14
   0   1   1 20179.1 163.170   5
   0  -1  -1 20509.4 164.092   5
   0   1   1 19859.3 179.044  19
   0   1   1 20819.7 125.773  23
   0  -1  -1 20563.3 126.973  23
   0   1   1 20120.8 127.492  18
   0   1   1 19838.5 154.116  17
   0  -1  -1 21485.6 134.114  18
   0  -1  -1 20016.7 155.928  17
   0   1   1 3054.77 65.7770  16
   0  -1  -1 19276.5 157.396  15
   0   1   1 21926.0 171.777  14
   0  -1  -1 21569.0 173.086  14
   0   1   1 20136.5 174.257  13
   0  -1  -1 20156.6 168.093  16
   0   1   2 10.5082 6.47033   5
   0  -1  -2 5.16805 5.22621   5
   0   1   2 6.46825 5.52634  19
   0   1   2 4.43497 3.64109  23
   0  -1  -2 4.31481 3.38374  23
   0   1   2 1.49565 4.25274  13
   0   1   2 5.16003 2.82644  18
   0  -1  -2 3.49468 2.94980  18
   0   1   2 5.49664 4.41476  17
   0  -1  -2 11.8712 4.80555  17
   0  -1  -2 11.0111 5.75934  16
   0  -1  -2 9.55395 6.04457  14
   0   1   2 7.82018 5.40301  15
   0  -1  -2 1.15309 4.29354  15
   0   1   2 12.7181 6.77543  16
   0  -1  -3 59038.8 1816.88   5
   0   1   3 59702.0 1817.18   5
   0   1   3 57310.6 1826.21  19
   0   1   3 60271.9 1804.26  23
   0  -1  -3 56603.8 1795.88  18
   0  -1  -3 58565.0 1810.49  17
   0   1   3 57765.6 1796.45  18
   0   1   3 58483.2 1811.22  17
   0   1   3 60967.5 1811.51  15
   0  -1  -3 60332.7 1812.03  15
   0  -1  -3 58374.0 1818.31  16
   0  -1  -3 60530.4 1818.66  14
   0   1   3 63634.0 1821.27  16
   0  -1  -4 1498.79 83.3832   7
   0  -1  -4 1783.06 79.7101   5
   0   1   4 1677.69 78.9013   5
   0   1   4 1703.86 87.5205  19
   0   1   4 1503.03 80.3502  12
   0  -1  -4 1577.12 72.7719  17
   0  -1  -4 1578.24 58.5130  18
   0   1   4 1661.59 74.7926  17
   0   1   4 1547.68 78.8514  16
   0  -1  -4 1694.50 80.7594  16
   0   1   4 1616.54 72.3378  15
   0  -1  -4 1617.86 73.3634  15
   0  -1  -4 1606.98 77.8334  14
   0  -1  -5 17166.1 526.134   9
   0  -1  -5 15998.2 564.379   7
   0   1   5 17744.9 525.720   9
   0   1   5 17572.7 554.538   5
   0   1   5 17302.4 569.748  19
   0   1   5 17895.0 561.409  12
   0  -1  -5 16917.8 546.399  17
   0  -1  -5 17231.3 523.475  18
   0   1   5 16640.3 547.824  17
   0  -1  -5 18599.9 555.312  14
   0  -1  -5 16625.7 543.150  15
   0   1   5 16211.4 541.945  15
   0   1   5 15991.4 556.548  16
   0  -1  -5 16528.5 556.576  16
   0   1   6 2975.61 103.005   9
   0  -1  -6 2852.57 102.760   9
   0  -1  -6 2455.57 134.000   7
   0  -1  -6 2820.75 133.093   6
   0   1   6 2790.89 125.440   5
   0   1   6 2933.82 141.480  19
   0   1   6 2682.68 129.618  12
   0   1   6 2735.86 121.728  17
   0  -1  -6 2842.45 121.366  17
   0  -1  -6 2689.12 98.6616  18
   0  -1  -6 2648.62 127.538  16
   0   1   6 2909.90 122.764  14
   0   1   6 2693.60 129.116  16
   0  -1  -6 2887.56 125.461  14
   0  -1  -6 2798.00 117.350  15
   0  -1  -7 72030.4 2488.31   7
   0  -1  -7 81614.1 2436.93   9
   0   1   7 80357.4 2437.02   9
   0   1   7 82744.6 2470.28   5
   0  -1  -7 81319.2 2482.35   6
   0   1   7 84193.8 2496.43  19
   0  -1  -7 79727.7 2479.13  12
   0   1   7 80986.3 2477.56  12
   0  -1  -7 75972.0 2430.70  18
   0  -1  -7 78857.1 2461.83  17
   0   1   7 77551.8 2464.75  17
   0  -1  -7 83172.5 2456.43  15
   0  -1  -7 73446.7 2473.43  16
   0   1   7 79538.9 2463.07  14
   0  -1  -7 82771.8 2468.22  14
   0   1   7 81975.8 2479.11  16
   0  -1  -8 1776.46 109.986   7
   0   1   8 1769.02 98.9871   5
   0  -1  -8 1586.12 104.512   6
   0   1   8 1808.41 114.720  19
   0   1   8 1799.35 103.224  12
   0  -1  -8 1679.44 93.0835  17
   0   1   8 1622.96 93.5217  17
   0  -1  -8 1669.89 87.4048  15
   0  -1  -8 1698.48 101.799  16
   0   1   8 1707.82 92.6424  14
   0  -1  -9 8054.78 323.354   7
   0  -1  -9 7545.43 318.092   6
   0   1   9 8533.76 332.268  19
   0   1   9 7765.28 307.552  12
   0  -1  -9 7841.75 298.763  17
   0  -1  -9 7960.22 288.892  15
   0   1   9 8065.37 297.206  14
   0  -1  -9 7723.09 310.786  16
   0   1  10 1048.57 59.7992   9
   0  -1 -10 1127.40 92.2194   7
   0  -1 -10 960.412 43.0744   8
   0   1  10 1042.15 46.7759   2
   0   1  10 920.710 88.9839  19
   0   1  10 858.459 46.0344  11
   0   1  10 1199.47 84.8446  12
   0  -1 -10 1013.50 73.7054  17
   0  -1 -10 1100.30 54.6496  18
   0  -1 -10 982.214 80.7731  16
   0   1  10 1114.02 74.9901  14
   0   1  11 823.121 54.0572   9
   0  -1 -11 856.698 83.0992   7
   0   1  11 809.695 37.2163   2
   0   1  11 854.559 85.5678  19
   0   1  11 766.624 70.4564  12
   0  -1 -11 688.181 63.8900  17
   0  -1 -11 805.328 47.3138  18
   0  -1 -11 846.084 76.5005  16
   0   1  11 755.161 63.9246  14
   0  -1 -12 1500.04 121.044   7
   0   1  12 1697.15 89.0452   9
   0  -1 -12 1712.23 125.088   6
   0   1  12 1824.28 135.767  19
   0  -1 -12 1823.39 111.345  17
   0  -1 -12 1765.38 81.9986  18
   0  -1 -12 1645.22 118.204  16
   0   1  12 1715.33 106.813  14
   0  -1 -13 10079.6 424.820   7
   0   1  13 9491.65 352.613   9
   0  -1 -13 10160.6 416.001   6
   0   1  13 9695.12 429.190  19
   0   1  13 10371.6 400.464  12
   0  -1 -13 9649.65 339.331  18
   0   1  13 10026.2 381.879  14
   0  -1 -13 10033.4 407.045  16
   0   1  14 4852.86 197.823   9
   0  -1 -14 4302.75 250.966   7
   0  -1 -14 5198.83 260.134   6
   0   1  14 4553.40 261.149  19
   0   1  14 4905.70 236.087  12
   0  -1 -14 4732.64 182.401  18
   0  -1 -14 4884.05 247.488  16
   0   1  14 4959.88 222.719  14
   0   1  15 1879.43 105.751   9
   0  -1 -15 2105.92 157.355   7
   0  -1 -15 1891.81 146.911   6
   0   1  15 1959.72 160.589  19
   0   1  15 2008.00 137.252  12
   0  -1 -15 2082.42 96.3152  18
   0   1  15 1858.81 122.434  14
   0  -1 -15 1862.09 140.289  16
   0   1  16 24.9106 15.7574   9
   0  -1 -16 54.0779 27.6264   7
   0  -1 -16 58.6499 28.6924   6
   0  -1 -16 23.4198 19.9912  22
   0   1  16 67.2450 32.9112  19
   0   1  16 39.6066 21.4281  12
   0   1  16 46.1364 21.5480  13
   0  -1 -16 36.4657 21.7603  17
   0  -1 -16 49.7547 16.1609  18
   0   1  16 64.7467 24.7658  14
   0  -1 -16 23.0913 22.0498  16
   0   1  17 41.5083 18.0577   9
   0  -1 -17 29.0812 23.4681   7
   0  -1 -17-9.02828 16.9254   6
   0   1  17 10.3316 19.3789  19
   0  -1 -17 62.3112 27.6700  22
   0   1  17 55.9910 25.0689  12
   0   1  17 66.9406 27.0003  13
   0  -1 -17 12.9557 17.1046  17
   0  -1 -17 23.2720 11.8301  18
   0  -1 -17 16.5082 19.9555  16
   0   1  17 28.9119 19.7578  14
   0  -1 -18 41.6024 29.8400   7
   0   1  18 83.7760 23.4233   9
   0  -1 -18 86.7005 37.5945   6
   0  -1 -18 92.3779 33.3528  22
   0   1  18 55.4247 33.9781  19
   0   1  18 76.7003 30.0103  13
   0   1  18 81.4608 32.0236  12
   0  -1 -18 83.5767 19.3575  18
   0  -1 -18 64.2232 18.8653  18
   0  -1 -18 41.6301 28.0160  17
   0   1  18 92.7178 32.7400  14
   0  -1 -18 61.9997 31.7914  16
   0   1  19 10728.3 392.756   9
   0  -1 -19 10812.1 495.714   7
   0  -1 -19 10734.9 488.053   6
   0   1  19 10671.5 512.216  19
   0  -1 -19 11233.2 445.709  22
   0   1  19 11210.5 437.777  13
   0  -1 -19 9998.25 367.366  18
   0  -1 -19 11123.8 446.102  17
   0  -1 -19 10119.3 364.223  18
   0  -1 -19 10317.3 469.687  16
   0   1  19 10170.9 429.830  14
   0   1  20 931.243 77.2687   9
   0  -1 -20 986.199 125.650   7
   0  -1 -20 1000.05 123.034   6
   0  -1 -20 771.701 90.1849  22
   0   1  20 997.696 131.753  19
   0   1  20 1042.75 99.8091  13
   0  -1 -20 928.572 64.2660  18
   0  -1 -20 995.331 103.496  17
   0  -1 -20 886.899 111.212  16
   0  -1 -21 622.352 99.6165   6
   0  -1 -21 609.873 79.5451  22
   0   1  21 673.644 108.297  19
   0   1  21 603.063 76.6072  13
   0  -1 -21 611.295 49.5401  18
   0  -1 -21 699.731 87.4728  17
   0   1  21 464.149 53.5330   9
   0  -1 -21 646.382 102.971   7
   0   1  22 8.97130 18.3639   9
   0  -1 -22 26.9945 38.4895   7
   0  -1 -22 37.3313 32.8041   6
   0   1  22 14.3503 34.5848  19
   0  -1 -22 8.09350 17.2948  22
   0   1  22 9.27365 26.3374  12
   0   1  22 15.0269 22.6715  13
   0  -1 -22 8.76237 22.9674  17
   0   1  22-8.02571 21.1049  14
   0  -1 -23 1131.44 146.003   7
   0  -1 -23 1365.15 155.042   6
   0   1  23 1261.41 157.899  19
   0  -1 -23 1057.70 110.705  22
   0   1  23 1021.80 104.325  13
   0   1  23 993.579 115.865  12
   0  -1 -23 1011.04 114.814  17
   0   1  23 1203.94 119.404  14
   0  -1 -24 15.2061 32.6933   7
   0  -1 -24 28.0137 39.7631   6
   0  -1 -24 17.6398 29.6494  22
   0   1  24-16.1400 38.7954  19
   0   1  24-10.2248 32.8088  12
   0   1  24-15.9030 29.2301  13
   0  -1 -24 19.4144 25.3385  17
   0   1  24 18.1536 25.6856  14
   0  -1 -25 7544.62 448.607   7
   0  -1 -25 8299.77 450.914   6
   0   1  25 7945.24 465.040  19
   0  -1 -25 7917.91 371.527  22
   0   1  25 7051.81 346.547  13
   0   1  25 7603.05 391.707  12
   0  -1 -25 7079.49 372.600  17
   0  -1 -25 7108.08 414.136  16
   0   1  25 7449.01 373.707  14
   0  -1 -26 34.0964 40.8464   7
   0  -1 -26-15.6353 33.4286   6
   0   1  26-18.0160 43.1624  19
   0  -1 -26 9.45563 22.3358  22
   0   1  26 45.1699 38.0248  12
   0   1  26 58.1062 32.7362  13
   0  -1 -26 42.7069 35.7914  17
   0  -1 -26-14.3313 34.2228  16
   0   1  26 51.0813 37.6796  14
   0  -1 -27 54.0559 47.2006   7
   0  -1 -27 115.866 63.6513   6
   0   1  27 19.0487 40.7415  19
   0  -1 -27 97.4084 38.3454  22
   0   1  27-11.8798 35.6877  12
   0  -1 -27 44.7950 33.4752  17
   0  -1 -27 15.1332 36.0577  16
   0   1  27 10.8147 25.6850  14
   0  -1 -28 94.9414 60.8188   7
   0  -1 -28 86.7078 52.2278   6
   0   1  28 119.833 67.4149  19
   0  -1 -28 58.1228 42.4517  17
   0  -1 -28 95.2933 53.4126  16
   0   1  28 62.1729 39.5583  12
   0  -1 -29 1273.09 141.111  17
   0  -1 -29 1269.77 170.484  16
   0   1  29 1298.37 150.664  12
   0   2 -31 15.9459 33.3283  17
   0   2 -30 2471.89 229.632  17
   0  -2  29 26.1648 43.7913   5
   0  -2  29 26.5886 37.1709  12
   0   2 -29-29.8934 47.2876  17
   0   2 -29 35.4293 37.6001  16
   0   2 -28 2778.67 272.570   7
   0   2 -28 2880.18 252.974   6
   0  -2  28 2483.58 211.908   5
   0  -2  28 2604.37 266.361  19
   0  -2  28 2479.00 215.860  12
   0   2 -28 2336.15 218.592  17
   0   2 -28 2739.20 256.354  16
   0   2 -27 15.2155 42.9106   6
   0  -2  27 18.8791 49.4657  19
   0  -2  27 23.9837 36.0770  12
   0   2 -27 27.6007 35.9012  17
   0   2 -27 54.5191 47.6139   7
   0  -2  27 22.5736 39.4550   9
   0   2 -26 85.8389 48.7200   7
   0  -2  26 76.6271 36.6845   9
   0   2 -26 129.352 53.2253   6
   0  -2  26 35.6990 50.6535  19
   0  -2  26 125.118 48.5548  12
   0   2 -26 26.4746 34.5915  17
   0   2 -26 70.2178 33.4348  15
   0   2 -25 48.5805 46.0406   7
   0  -2  25 84.6016 35.5638   9
   0   2 -25 54.2192 43.5779   6
   0  -2  25 33.7563 40.5722  19
   0  -2  25 96.9805 46.1094  12
   0  -2  25 71.2388 28.0849  13
   0   2 -25 50.7870 40.7157  17
   0   2 -25 143.929 43.9392  15
   0   2 -24 5316.05 333.168   6
   0   2 -24 5839.24 368.183   7
   0  -2  24 5071.53 299.291   9
   0  -2  24 5465.06 253.636  13
   0  -2  24 5316.61 302.595   5
   0   2 -24 5460.73 330.426  17
   0   2 -24 4940.85 338.457  16
   0   2 -24 5506.29 284.705  15
   0  -2  23 48.8815 33.0771   9
   0   2 -23 43.1235 37.9752   7
   0  -2  23 88.4024 31.1218  13
   0   2 -23 60.3660 46.8040   6
   0  -2  23 131.051 49.2893   5
   0   2 -23 57.6617 41.0548  17
   0   2 -23 101.998 39.2347  15
   0   2 -23 142.906 55.9059  16
   0   2 -22 5454.61 345.106   7
   0  -2  22 4779.04 286.648   9
   0   2 -22 5689.62 326.935   6
   0  -2  22 5683.47 299.244   5
   0  -2  22 5585.08 252.283  13
   0   2 -22 5491.93 320.091  17
   0   2 -22 5281.47 328.877  16
   0   2 -22 5688.74 281.323  15
   0   2 -21 38.0659 30.6438   7
   0  -2  21 35.8385 27.1960   9
   0  -2  21 16.6239 29.7152   5
   0   2 -21 107.089 46.1399   6
   0   2 -21 47.8539 16.2331  22
   0  -2  21 34.2253 31.9181  12
   0  -2  21 65.9065 23.6161  13
   0   2 -21 103.857 40.2789  17
   0   2 -21 34.7469 33.0528  16
   0   2 -21 43.2081 29.8492  15
   0  -2  20 760.299 94.5295   9
   0   2 -20 676.586 106.643   7
   0   2 -20 991.911 116.280   6
   0  -2  20 898.558 98.5025   5
   0   2 -20 867.117 56.2728  22
   0  -2  20 982.561 103.451  12
   0  -2  20 860.903 77.3660  13
   0   2 -20 845.132 105.353  17
   0   2 -20 1124.43 101.178  15
   0   2 -20 719.135 103.821  16
   0   2 -19 1263.11 127.606   6
   0  -2  19 1072.08 107.243   5
   0   2 -19 1129.67 65.8883  22
   0  -2  19 1205.38 90.5233  13
   0  -2  19 1164.24 111.514  12
   0  -2  19 1072.60 110.778   9
   0   2 -19 1166.68 133.365   7
   0   2 -19 1157.20 128.875  16
   0   2 -19 1133.34 104.265  15
   0  -2  18 23654.8 829.611   5
   0   2 -18 22905.0 856.685   6
   0   2 -18 23561.1 741.116  22
   0  -2  18 23133.4 783.058  13
   0  -2  18 22954.6 832.824  12
   0   2 -18 22840.6 883.509   7
   0  -2  18 22712.6 840.318   9
   0   2 -18 23314.8 816.376  15
   0   2 -18 21358.9 861.982  16
   0  -2  17 167.982 40.9705   5
   0   2 -17 228.905 52.4486   6
   0  -2  17 146.488 13.9938   4
   0   2 -17 212.752 23.9253  22
   0   2 -17 103.701 11.7580  21
   0   2 -17 183.636 14.6623  21
   0  -2  17 192.827 43.9228  12
   0  -2  17 181.631 34.9194  13
   0   2 -17 184.143 51.5729   7
   0  -2  17 189.974 44.0790   9
   0   2 -17 143.945 44.8074  16
   0   2 -17 205.666 42.1686  15
   0   2 -16 333.576 22.8445   2
   0  -2  16 344.397 29.3565   4
   0   2 -16 492.712 70.0197   6
   0  -2  16 441.454 59.2884   5
   0   2 -16 475.518 34.2893  22
   0   2 -16 396.497 28.5214  11
   0  -2  16 416.663 47.8733  13
   0  -2  16 447.835 61.6198  12
   0   2 -16 360.961 66.5565   7
   0  -2  16 397.164 30.1218   8
   0   2 -16 385.671 65.8135  16
   0   2 -16 399.365 55.6447  15
   0   2 -15 3893.28 152.442   2
   0  -2  15 4724.24 219.630   5
   0   2 -15 4197.22 228.645   6
   0   2 -15 4323.80 154.653  22
   0  -2  15 4491.45 191.164  13
   0   2 -15 4205.82 158.808  11
   0  -2  15 4419.36 219.180  12
   0  -2  15 4015.31 159.544   8
   0   2 -15 3980.79 239.317   7
   0   2 -15 3784.18 229.484  16
   0  -2  14 869.733 79.7444   5
   0   2 -14 942.347 90.6524   6
   0   2 -14 760.186 49.9041   2
   0   2 -14 902.403 46.2484  22
   0  -2  14 822.447 80.7595  12
   0  -2  14 880.028 67.3881  13
   0   2 -14 835.450 53.5193  11
   0  -2  14 824.560 53.9380   8
   0  -2  14 813.390 83.3540   9
   0   2 -14 959.393 96.9083  16
   0   2 -13 262.881 27.4940   2
   0  -2  13 269.882 44.5222   5
   0   2 -13 236.840 45.0830   6
   0   2 -13 293.898 21.7648  22
   0  -2  13 327.408 47.8703  12
   0  -2  13 225.243 32.5688  13
   0   2 -13 207.352 26.8751  11
   0  -2  13 292.451 48.2638   9
   0  -2  13 247.359 29.1454   8
   0   2 -13 275.790 51.0789  16
   0   2 -12 35380.7 1077.02  22
   0   2 -12 33345.8 1173.41  16
   0  -2  12 34766.8 1150.75  12
   0  -2  12 34176.1 1149.69   5
   0   2 -12 35076.2 1165.95   6
   0  -2  11 658.535 67.8513   9
   0  -2  11 701.197 64.2474   5
   0   2 -11 672.228 67.2675   6
   0  -2  11 625.907 63.1475  18
   0   2 -11 591.517 67.4846  16
   0   2 -11 608.519 59.1909  15
   0  -2  10 4088.05 198.321   9
   0  -2  10 4267.52 173.331  13
   0  -2  10 4321.87 194.607  12
   0   2 -10 4132.23 177.632  13
   0   2 -10 4390.89 198.906   6
   0  -2  10 4076.07 193.496  18
   0   2 -10 3930.86 202.673  16
   0   2 -10 4355.40 189.395  15
   0   2  -9 1139.09 87.1244  10
   0  -2   9 1149.16 86.8627   9
   0   2  -9 1306.26 87.7432   6
   0  -2   9 1146.80 83.4300  18
   0   2  -9 1265.33 93.4968  16
   0   2  -9 1151.69 69.1580  14
   0   2  -9 1152.85 78.8081  15
   0  -2   9 1243.41 84.1729  12
   0  -2   9 1309.37 72.6988  13
   0   2  -8 52694.0 1584.01   6
   0   2  -8 49301.6 1590.75  10
   0  -2   8 49112.6 1589.76   9
   0  -2   8 50969.4 1581.55  12
   0  -2   8 51021.7 1559.90  13
   0  -2   8 49060.4 1584.95  18
   0   2  -8 47421.9 1595.58  16
   0   2  -8 49434.0 1575.27  15
   0   2  -8 49455.8 1556.00  14
   0  -2   7 1365.21 86.9977   9
   0   2  -7 1252.80 77.2159   6
   0  -2   7 1156.09 67.2850  13
   0  -2   7 1155.39 75.8243  10
   0   2  -7 1226.88 68.7841  13
   0  -2   7 1306.77 79.7455  12
   0   2  -7 1148.48 79.9716  10
   0  -2   7 1218.44 77.5936   6
   0  -2   7 1184.22 79.3873  18
   0   2  -7 1238.55 83.5961  19
   0   2  -7 1045.14 80.2498  16
   0   2  -7 1219.64 76.2033  15
   0   2  -6 99316.0 3031.93   6
   0  -2   6 102024. 3046.79   9
   0  -2   6 101072. 3034.19  10
   0   2  -6 96900.7 3034.56  12
   0  -2   6 99920.0 3021.73  13
   0   2  -6 97741.0 3019.37  13
   0   2  -6 96786.6 3038.27  10
   0  -2   6 105028. 3040.16  12
   0  -2   6 96945.7 3030.70   6
   0   2  -6 94673.7 3042.91  19
   0   2  -6 100540. 3037.37  18
   0   2  -6 98918.5 3050.03  16
   0  -2   6 95476.4 3040.57  18
   0  -2   6 92100.5 3032.47  15
   0   2  -6 96987.3 3033.33  15
   0  -2   5 3827.08 162.566   9
   0   2  -5 3751.09 148.050   6
   0   2  -5 3802.61 154.881  12
   0  -2   5 3575.22 145.411  13
   0  -2   5 3688.16 150.437  10
   0  -2   5 3647.92 156.970  12
   0   2  -5 3567.05 153.277  10
   0   2  -5 3640.05 144.861  13
   0  -2   5 3516.66 148.032   6
   0   2  -5 3940.74 154.680   5
   0  -2   5 3856.10 159.357  19
   0   2  -5 3680.16 161.971  17
   0   2  -5 3494.05 156.446  19
   0   2  -5 3542.83 154.697  18
   0   2  -5 3873.18 165.390  16
   0  -2   5 3581.75 158.116  18
   0   2  -5 3277.02 149.744  15
   0  -2   5 3505.97 153.480  15
   0   2  -4 691.380 38.5224   6
   0  -2   4 644.879 38.2451   6
   0  -2   4 665.259 47.9427   9
   0  -2   4 642.035 40.4644  13
   0  -2   4 740.763 43.5732  10
   0   2  -4 630.142 38.6483  13
   0   2  -4 662.993 42.5970  10
   0   2  -4 703.327 45.6927  12
   0  -2   4 606.929 44.3813  12
   0   2  -4 698.903 28.5871   1
   0   2  -4 630.150 42.2908   5
   0   2  -4 824.078 54.8125  16
   0   2  -4 725.492 48.3791  19
   0  -2   4 756.860 48.8289  19
   0  -2   4 586.420 44.1527  18
   0   2  -4 572.587 42.4150  18
   0   2  -4 615.300 43.2301  15
   0  -2   4 703.573 46.6842  15
   0  -2   3 748.197 54.2088   9
   0   2  -3 817.157 44.2096   6
   0  -2   3 669.800 42.5197   6
   0   2  -3 779.660 48.6582  13
   0  -2   3 773.885 47.9113  10
   0  -2   3 700.815 48.8718  13
   0   2  -3 865.220 55.4628  12
   0   2  -3 844.771 50.4373  10
   0  -2   3 695.064 50.3160   5
   0   2  -3 864.013 52.4910   5
   0   2  -3 774.639 37.4189   1
   0  -2   3 788.452 55.4489  17
   0   2  -3 866.268 55.4392  19
   0  -2   3 734.406 54.2295  18
   0  -2   3 751.596 53.2073  19
   0   2  -3 799.143 53.0482  15
   0   2  -3 825.802 49.4832  14
   0  -2   3 795.666 53.4305  15
   0  -2   2 127198. 605.829   9
   0   2  -2 128186. 425.412   6
   0  -2   2 122769. 420.870   6
   0  -2   2 144842. 602.794  13
   0   2  -2 127970. 514.569  10
   0   2  -2 135585. 556.214  13
   0   2  -2 140915. 615.058  12
   0  -2   2 129983. 520.002  10
   0  -2   2 135451. 595.667   5
   0  -2   2 121989. 364.543   1
   0   2  -2 133364. 561.427   5
   0   2  -2 117781. 363.132   1
   0  -2   2 117708. 586.213  18
   0  -2   2 125387. 606.409  17
   0  -2   2 130988. 590.357  19
   0   2  -2 123966. 582.235  19
   0   2  -2 142497. 559.462  14
   0   2  -2 130800. 575.205  15
   0  -2   2 123678. 571.249  15
   0  -2   1-2.01130 7.21332   9
   0   2  -1 14.1350 5.75345   6
   0  -2   1 9.04318 6.97646  10
   0   2  -1 5.12135 6.39024  10
   0  -2   1-1.08144 4.02580   6
   0   2  -1 1.93960 6.23395   5
   0  -2   1 2.14879 4.34360   1
   0  -2   1 35.6987 11.5861   5
   0   2  -1 2.04007 6.18043  13
   0  -2   1 2.20233 6.30753  13
   0   2  -1 23.2798 10.8632  12
   0   2  -1 5.58849 7.17633  18
   0  -2   1 20.1424 9.25704  19
   0   2  -1 4.37044 7.74163  17
   0   2  -1 17.3137 9.06687  19
   0  -2   1 2.19852 7.88727  17
   0  -2   1 5.97435 8.34121  18
   0   2  -1 1.86636 8.32296  14
   0  -2   1 8.58703 9.47648  15
   0  -2   1 5.72526 7.37638  14
   0  -2   0 95872.3 2876.69   6
   0  -2   0 97776.0 2896.63   5
   0   2   0 95774.9 2892.67   5
   0  -2   0 94447.5 2898.50  19
   0  -2   0 95300.8 2885.19  23
   0   2   0 99320.5 2897.53  13
   0   2   0 90904.9 2889.87  10
   0  -2   0 96316.4 2892.50  10
   0   2   0 98076.2 2895.91  17
   0  -2   0 93601.7 2895.01  17
   0   2   0 88833.4 2884.55  18
   0  -2   0 98391.1 2890.78  18
   0   2   0 89944.0 2895.58  19
   0   2   0 101107. 2895.48  14
   0  -2   0 104721. 2904.57  13
   0  -2   0 93245.0 2893.27  14
   0  -2   0 93449.3 2895.55  15
   0  -2  -1 180.377 22.4163   5
   0   2   1 208.880 23.4157   5
   0  -2  -1 220.372 25.9124  19
   0   2   1 189.417 24.4477  19
   0  -2  -1 194.346 18.5535  23
   0   2   1 205.418 19.1574  23
   0   2   1 245.231 25.4860  10
   0  -2  -1 216.374 21.1681  18
   0   2   1 142.842 19.2452  17
   0   2   1 192.643 19.0640  18
   0  -2  -1 197.214 22.7305  17
   0   2   1 229.035 24.7550  14
   0  -2  -1 217.371 24.7910  15
   0   2   1 212.674 25.2161  16
   0  -2  -1 217.764 25.6290  16
   0  -2  -1 198.697 23.8589  14
   0   2   1 241.681 26.3335  13
   0  -2  -2 170.409 23.6362   5
   0   2   2 306.851 29.2473   5
   0  -2  -2 139.047 13.6282  20
   0  -2  -2 195.558 26.1067  19
   0   2   2 294.810 31.4678  19
   0  -2  -2 197.077 19.2782  23
   0   2   2 276.123 21.8921  23
   0   2   2 208.380 19.5249  18
   0  -2  -2 179.161 19.1483  18
   0  -2  -2 322.459 29.0988  17
   0   2   2 254.867 25.8848  17
   0  -2  -2 179.460 23.9245  15
   0  -2  -2 146.964 22.3216  14
   0   2   2 181.378 22.7610  15
   0   2   2 202.264 25.7698  13
   0   2   2 167.634 23.3945  16
   0   2   2 223.893 25.8351  14
   0  -2  -2 161.527 23.4551  16
   0   2   3 4.80836 7.28179   5
   0  -2  -3 7.22364 9.02499   5
   0  -2  -3 18.3719 10.3204  19
   0  -2  -3 6.72368 5.62300  23
   0   2   3 2.88781 6.99231  19
   0   2   3 8.03231 6.08446  23
   0   2   3 11.0546 8.86401  13
   0  -2  -3 8.28000 7.75422  17
   0  -2  -3 11.7883 6.32530  18
   0   2   3 8.45389 7.13877  17
   0   2   3 6.22116 5.49419  18
   0   2   3 14.1674 9.56892  14
   0   2   3 31.8210 11.3110  16
   0   2   3 2.13696 6.54724  15
   0  -2  -3 5.09915 7.30139  16
   0  -2  -3 11.3740 7.69421  15
   0  -2  -3 7.79016 8.77880  14
   0  -2  -4 162754. 4934.53  23
   0  -2  -4 162016. 4972.31  19
   0   2   4 165546. 4971.59  19
   0   2   4 159939. 4934.46  23
   0  -2  -4 168540. 4959.53   5
   0   2   4 159395. 4956.69   5
   0   2   4 161868. 4927.96  18
   0  -2  -4 164196. 4929.34  18
   0   2   4 159087. 4948.51  17
   0  -2  -4 157722. 4948.17  17
   0   2   4 161273. 4950.32  15
   0  -2  -4 155591. 4951.82  15
   0  -2  -4 159875. 4960.10  16
   0   2   4 156689. 4959.50  16
   0   2   4 163087. 4963.33  13
   0  -2  -4 173290. 4965.46  14
   0  -2  -5 415.508 25.4018   9
   0  -2  -5 367.955 38.7946   5
   0   2   5 387.895 39.7688   5
   0  -2  -5 357.478 34.1998  17
   0   2   5 355.819 25.0039  18
   0  -2  -5 353.287 24.6725  18
   0   2   5 456.975 38.8567  17
   0  -2  -5 333.098 34.8084  15
   0  -2  -5 426.724 42.2281  16
   0   2   5 362.970 39.5552  13
   0   2   5 402.094 41.2156  16
   0  -2  -5 358.314 39.8496  14
   0   2   5 386.602 35.8410  15
   0   2   5 366.425 42.9890  19
   0   2   5 351.693 29.9267  23
   0  -2  -6 23590.4 744.128   5
   0   2   6 22683.4 743.290   5
   0   2   6 23752.3 764.366  19
   0  -2  -6 23004.9 730.667  17
   0  -2  -6 21919.3 699.957  18
   0   2   6 22993.5 733.088  17
   0  -2  -6 21818.6 730.708  15
   0   2   6 22704.6 730.483  15
   0   2   6 21916.0 745.031  13
   0  -2  -6 21453.4 742.540  16
   0   2   7 4236.58 180.466   5
   0  -2  -7 4086.87 177.351   5
   0   2   7 3965.27 192.013  19
   0   2   7 3626.03 181.451  12
   0   2   7 3754.92 167.019  17
   0  -2  -7 3820.48 164.050  17
   0   2   7 3877.80 164.865  15
   0  -2  -7 3626.96 175.154  16
   0  -2  -7 4137.00 167.852  15
   0  -2  -8 1359.28 59.6588   9
   0   2   8 1623.97 110.359  19
   0   2   8 1345.13 95.7688  12
   0  -2  -8 1360.83 82.1540  17
   0  -2  -8 1338.14 92.4097  16
   0   2   8 1384.10 82.7313  15
   0  -2  -9 331.157 24.6134   9
   0  -2  -9 364.088 49.6394   6
   0   2   9 428.200 52.4101  12
   0  -2  -9 378.335 41.2269  17
   0  -2  -9 349.060 23.2938  18
   0  -2  -9 370.494 47.3729  16
   0  -2 -10 84080.7 2574.51   7
   0  -2 -10 84741.0 2562.86   6
   0   2  10 88145.6 2587.29  19
   0   2  10 84494.0 2559.93  12
   0  -2 -10 85998.8 2474.56  18
   0  -2 -10 83493.1 2527.71  17
   0  -2 -10 77259.3 2548.30  16
   0  -2 -11 1537.54 118.565   7
   0   2  11 1520.40 63.6674   9
   0  -2 -11 1199.10 62.3586   9
   0  -2 -11 1347.32 108.521   6
   0   2  11 1858.02 132.008  19
   0  -2 -11 1470.01 61.5281  18
   0  -2 -11 1539.56 97.3697  17
   0  -2 -11 1631.26 112.874  16
   0   2  11 1555.62 102.703  14
   0  -2 -12 7499.19 343.080   7
   0   2  12 7494.32 256.413   9
   0  -2 -12 7468.13 270.104   8
   0  -2 -12 8129.73 346.553   6
   0   2  12 8328.89 359.807  19
   0   2  12 7771.95 333.304  12
   0  -2 -12 7784.00 253.128  18
   0  -2 -12 7475.89 255.822  18
   0  -2 -12 7717.82 330.157  16
   0   2  12 8439.47 318.253  14
   0  -2 -13 116.929 18.7743   9
   0  -2 -13 271.981 52.3008   7
   0  -2 -13 285.184 27.6280   8
   0   2  13 284.497 24.3394   9
   0   2  13 284.278 29.0448   2
   0  -2 -13 309.305 55.8984   6
   0   2  13 381.185 62.5751  19
   0   2  13 315.873 50.6792  12
   0   2  13 232.461 28.8373  11
   0  -2 -13 268.149 21.3381  18
   0  -2 -13 300.527 23.3220  18
   0  -2 -13 297.526 49.9494  16
   0   2  13 251.830 42.4090  14
   0   2  14 560.444 37.5379   9
   0  -2 -14 766.231 89.0235   7
   0  -2 -14 669.349 40.3879   8
   0  -2 -14 739.666 86.6264   6
   0   2  14 719.125 44.9976   2
   0  -2 -14 609.809 39.1831   4
   0  -2 -14 769.710 80.1422  22
   0   2  14 638.646 85.3793  19
   0   2  14 697.032 78.0854  12
   0   2  14 600.643 41.6690  11
   0  -2 -14 633.110 65.2417  17
   0  -2 -14 680.401 37.1425  18
   0  -2 -14 657.509 35.5328  18
   0  -2 -14 689.825 78.6108  16
   0   2  14 630.518 66.9936  14
   0   2  15 1.73336 8.27157   9
   0  -2 -15-8.77239 25.1292   7
   0  -2 -15 6.74981 6.22468   8
   0  -2 -15 32.8952 25.1598   6
   0   2  15 12.0493 8.14674   2
   0  -2 -15 8.81727 5.87446   4
   0   2  15 9.41247 20.3818  19
   0   2  15 1.61340 4.62520  21
   0  -2 -15-6.71263 22.9230  22
   0   2  15 6.07388 6.00405  11
   0   2  15-6.97540 15.0720  12
   0  -2 -15 2.61007 7.67538  18
   0  -2 -15 5.90313 6.77596  18
   0  -2 -15 5.48900 17.7421  17
   0  -2 -15-7.35051 21.0237  16
   0   2  15 5.59217 17.1037  14
   0  -2 -16 28463.0 980.404   7
   0   2  16 26624.2 830.224   9
   0   2  16 24169.2 813.193   2
   0  -2 -16 31806.9 986.121   6
   0   2  16 32410.9 1012.67  19
   0   2  16 31029.3 952.636  12
   0  -2 -16 23072.5 815.418  18
   0  -2 -16 31247.8 922.677  17
   0  -2 -16 27860.6 818.040  18
   0   2  16 30814.7 925.831  14
   0  -2 -16 29494.8 956.862  16
   0  -2 -17 847.761 104.570   7
   0   2  17 537.058 40.6806   9
   0  -2 -17 713.175 95.8868   6
   0   2  17 746.709 103.643  19
   0   2  17 723.020 88.2253  12
   0  -2 -17 497.397 32.4577  18
   0  -2 -17 862.542 83.8038  17
   0  -2 -17 627.368 34.2708  18
   0  -2 -17 744.219 91.2857  16
   0   2  17 749.218 80.8234  14
   0   2  18 453.836 37.4705   9
   0  -2 -18 680.000 96.7544   7
   0  -2 -18 549.905 78.7675  22
   0   2  18 752.046 105.780  19
   0  -2 -18 812.904 102.320   6
   0  -2 -18 470.707 28.2479  18
   0  -2 -18 645.031 77.2815  17
   0   2  18 593.746 73.3411  14
   0  -2 -18 551.710 80.7757  16
   0  -2 -19-11.5239 24.8974   7
   0   2  19 15.6390 9.01781   9
   0  -2 -19 21.7624 26.2462   6
   0   2  19 12.3486 23.1044  19
   0  -2 -19 16.7964 25.5435  22
   0  -2 -19 7.15578 13.3022  17
   0   2  19 7.16565 20.4319  14
   0  -2 -19 38.6222 29.4395  16
   0  -2 -20 724.770 106.595   7
   0  -2 -20 565.763 93.7129   6
   0   2  20 802.704 115.863  19
   0  -2 -20 599.718 83.7723  22
   0   2  20 504.533 74.8734  13
   0  -2 -20 585.499 76.3038  17
   0   2  20 563.055 74.4712  14
   0  -2 -21 13.0754 34.5348   7
   0   2  21 14.0023 30.1958  19
   0  -2 -21 9.24496 28.0317  22
   0   2  21 17.1996 26.0041  13
   0  -2 -21 16.1290 21.1364  17
   0   2  21 16.1874 23.0210  14
   0  -2 -22 8036.01 428.145   6
   0  -2 -22 7337.15 380.054  22
   0   2  22 8198.29 451.168  19
   0   2  22 7845.00 387.915  12
   0   2  22 7213.01 363.977  13
   0  -2 -22 7773.94 366.372  17
   0  -2 -22 8213.77 437.928   7
   0  -2 -23 27.5753 36.2499   6
   0  -2 -23 10.1003 34.0953  22
   0   2  23 47.0136 47.6718  19
   0   2  23 20.9771 25.0997  12
   0   2  23-9.16611 29.2565  13
   0  -2 -23 17.9263 23.3942  17
   0  -2 -23-14.7524 35.4801   7
   0  -2 -24 296.851 80.9737   7
   0  -2 -24 322.241 80.5344   6
   0  -2 -24 178.888 56.7411  22
   0   2  24 249.118 78.2616  19
   0   2  24 404.751 69.0491  13
   0   2  24 372.300 74.5116  12
   0  -2 -24 255.081 59.2435  17
   0  -2 -24 391.740 84.3595  16
   0   2  24 308.492 65.8087  14
   0  -2 -25 16.5388 25.0792   7
   0  -2 -25 61.7598 40.4499   6
   0  -2 -25 43.7463 32.8443  22
   0   2  25 52.7302 42.1381  19
   0   2  25 11.4326 32.2336  12
   0   2  25 9.70626 27.1561  13
   0  -2 -25-9.88924 25.6795  17
   0  -2 -25-13.8131 41.7455  16
   0   2  25 10.1995 24.3318  14
   0  -2 -26 2622.36 250.282   7
   0  -2 -26 2845.53 250.609   6
   0  -2 -26 2017.17 183.209  22
   0   2  26 2600.62 259.364  19
   0   2  26 2403.54 182.628  13
   0   2  26 2252.61 196.093  12
   0  -2 -26 2438.35 186.890  17
   0   2  26 2589.05 197.736  14
   0  -2 -26 2109.95 211.426  16
   0  -2 -27 874.376 142.982   6
   0   2  27 856.225 149.914  19
   0  -2 -27 537.306 97.7307  22
   0   2  27 799.462 113.563  12
   0  -2 -27 691.482 101.434  17
   0  -2 -27 721.101 125.004  16
   0   2  27 649.827 101.999  14
   0  -2 -28 4203.96 280.162  22
   0  -2 -28 4050.46 310.471  20
   0  -2 -28 4908.79 339.274  16
   0   2  28 4499.48 288.421  14
   0   2  28 4456.43 295.746  12
   0   2  29-13.4963 28.4030  12
   0   3 -30 385.341 95.4741  17
   0   3 -29 97.2249 56.7086  17
   0  -3  29 42.1653 36.3864  12
   0  -3  28 147.602 52.9929   9
   0   3 -28 98.0740 59.2992   7
   0   3 -28 190.411 69.5276   6
   0  -3  28 121.980 65.1644  19
   0   3 -28 109.631 64.3597  17
   0   3 -28 212.275 77.6929  16
   0  -3  28 187.552 69.6616  12
   0  -3  27 2588.05 218.130  12
   0   3 -27 2383.15 227.384  17
   0   3 -27 2840.56 242.735   6
   0  -3  27 2616.55 218.398   9
   0   3 -27 2720.42 263.246   7
   0   3 -26 35.2617 46.2305   7
   0  -3  26-12.5898 32.6915   9
   0  -3  26-24.2364 34.1565  12
   0  -3  26-24.0551 42.5611   5
   0   3 -26 14.4383 34.3796  17
   0   3 -26 18.1527 33.1164  15
   0   3 -25 1383.01 176.118   7
   0  -3  25 1444.63 154.783   9
   0  -3  25 1361.09 152.613  12
   0  -3  25 1676.28 160.001   5
   0   3 -25 1368.38 160.277  17
   0   3 -25 1510.65 137.409  15
   0   3 -24 597.024 112.463   7
   0  -3  24 642.917 102.472   9
   0  -3  24 639.569 73.0312  13
   0  -3  24 777.764 106.073   5
   0   3 -24 646.297 107.476  17
   0   3 -24 681.707 116.082  16
   0   3 -24 673.910 89.0669  15
   0   3 -23 103.871 47.9493   7
   0  -3  23 56.1261 38.0262   9
   0  -3  23 103.214 29.8795  13
   0  -3  23 71.4036 36.3983   5
   0   3 -23 75.4277 48.6457  17
   0   3 -23 109.981 46.7771  16
   0   3 -23 82.1718 33.9435  15
   0  -3  22 28.9449 27.4686   5
   0   3 -22 69.9354 42.6233   7
   0  -3  22 21.5299 28.2720   9
   0   3 -22 52.0344 37.0509  16
   0   3 -22 55.5416 28.0862  15
   0  -3  22 54.9626 25.4930  13
   0  -3  21 1504.84 137.434   5
   0  -3  21 1227.79 99.3683  13
   0  -3  21 1288.51 129.693  12
   0  -3  21 1276.81 135.065   9
   0   3 -21 1383.19 156.951   7
   0   3 -21 1390.61 152.494  16
   0   3 -21 1415.82 123.022  15
   0  -3  20 96.3490 15.8124   4
   0  -3  20 129.233 42.6255   5
   0   3 -20 121.411 16.3272  21
   0  -3  20 96.6051 28.8466  13
   0  -3  20 147.873 44.0027  12
   0  -3  20 62.0360 13.8300   8
   0  -3  20 68.8477 33.5325   9
   0   3 -20 61.9714 35.4866   7
   0   3 -20 131.217 38.3209  15
   0   3 -20 23.2314 33.2468  16
   0  -3  19 171.445 25.5603   4
   0  -3  19 244.007 54.3767   5
   0   3 -19 152.484 20.4095   2
   0   3 -19 230.690 26.4147  21
   0  -3  19 238.915 41.1221  13
   0  -3  19 221.791 50.3992  12
   0  -3  19 178.153 49.7586   9
   0   3 -19 151.369 52.1555   7
   0  -3  19 229.474 28.6281   8
   0   3 -19 209.116 45.8131  15
   0   3 -19 87.4073 41.2410  16
   0  -3  18 23.2549 25.0881  12
   0  -3  18 23.3425 15.0076  13
   0   3 -18 18.0559 12.1579  11
   0  -3  18 3.17030 9.54724   4
   0   3 -18 18.2795 9.48023   2
   0  -3  18-7.67380 20.2954   5
   0  -3  18 26.7781 23.5608   9
   0  -3  18 21.3086 11.6725   8
   0   3 -18-10.2850 27.2136  16
   0   3 -18 19.9676 18.9113  15
   0   3 -17 1002.21 104.475   6
   0  -3  17 880.057 66.6093   8
   0   3 -17 853.398 64.8807  11
   0  -3  17 1037.95 101.660  12
   0  -3  17 1129.55 84.8952  13
   0  -3  17 1085.33 102.879   5
   0   3 -17 860.575 62.9044   2
   0   3 -17 820.466 104.021  16
   0   3 -17 1047.32 96.5853  15
   0  -3  16 34.4397 18.2358  12
   0   3 -16 21.8934 14.2888  11
   0  -3  16 13.6361 20.8552   5
   0   3 -16 22.5133 22.9145   6
   0   3 -16 13.1546 10.3744   2
   0  -3  16 10.6715 11.4189   8
   0   3 -16 24.1861 21.5913  15
   0   3 -16 9.05022 13.8509  16
   0  -3  15 4481.89 194.682   8
   0   3 -15 4988.64 245.603   6
   0  -3  15 4611.55 246.164   9
   0  -3  15 4164.15 198.309  13
   0  -3  15 4391.42 230.217  12
   0  -3  15 4411.07 231.177   5
   0   3 -15 4049.09 185.818   2
   0   3 -15 4599.12 256.699  16
   0   3 -15 4741.64 227.010  15
   0  -3  14 390.763 58.7925  12
   0  -3  14 533.074 53.5171  13
   0  -3  14 519.712 65.1908   5
   0   3 -14 490.527 72.7300  16
   0  -3  14 576.738 74.2632   9
   0   3 -14 506.533 66.3506   6
   0  -3  13 389.637 45.7515  13
   0  -3  13 439.192 58.6438  12
   0  -3  13 376.119 54.5076   5
   0  -3  13 421.904 59.0295  18
   0   3 -13 427.845 65.5823  16
   0   3 -13 387.123 55.1912   6
   0  -3  13 453.784 63.8224   9
   0  -3  12 511.091 63.6778  12
   0  -3  12 589.482 66.0025   5
   0   3 -12 618.741 75.6700  16
   0  -3  12 653.878 72.5420  18
   0   3 -12 687.302 70.4376   6
   0  -3  12 666.307 74.7620   9
   0   3 -11 12723.9 446.732   6
   0  -3  11 12160.4 461.472   9
   0   3 -11 11261.9 451.347  10
   0  -3  11 10509.3 439.837  12
   0  -3  11 12253.3 446.623   5
   0   3 -11 10855.4 460.353  16
   0  -3  11 11874.8 452.737  18
   0   3 -11 11513.5 435.058  15
   0  -3  10 287.561 46.3340   9
   0   3 -10 219.757 40.3365  10
   0  -3  10 249.524 40.0366  12
   0   3 -10 206.586 36.0530   6
   0  -3  10 285.560 45.0040  18
   0   3 -10 339.398 52.1707  16
   0   3 -10 238.697 38.3973  15
   0  -3   9 375.102 51.9083   9
   0   3  -9 428.171 47.0390   6
   0   3  -9 416.200 55.0608  16
   0   3  -9 426.618 55.2696  19
   0   3  -9 372.512 46.7875  15
   0  -3   9 375.590 41.3312  13
   0   3  -9 350.758 47.8947  10
   0   3  -8 2851.17 136.238   6
   0  -3   8 2667.23 130.312  13
   0   3  -8 2608.58 142.368  10
   0  -3   8 2766.09 146.642  12
   0  -3   8 2504.87 143.865  18
   0   3  -8 2346.74 142.024  19
   0   3  -8 2645.22 139.913  15
   0   3  -7 3773.56 163.803   6
   0  -3   7 3823.67 186.103   9
   0  -3   7 3693.96 126.260  22
   0   3  -7 3630.67 172.969  10
   0  -3   7 3853.05 181.967  12
   0  -3   7 3874.20 167.172  13
   0   3  -7 3914.96 189.395  16
   0  -3   7 3868.77 183.144  18
   0   3  -7 3631.87 179.368  19
   0   3  -7 3733.65 172.967  15
   0  -3   6 1000.24 79.5306   9
   0   3  -6 972.420 63.2338   6
   0  -3   6 952.373 67.8544  13
   0   3  -6 971.329 70.9155  10
   0  -3   6 896.096 62.8373   6
   0   3  -6 995.964 50.9279   1
   0   3  -6 1002.26 81.1483  16
   0   3  -6 994.151 76.3449  19
   0  -3   6 986.950 76.4905  18
   0   3  -6 953.861 71.6550  15
   0  -3   5 51268.3 1595.59   9
   0  -3   5 51608.0 1559.89   6
   0   3  -5 54338.7 1559.11   6
   0  -3   5 54475.2 1571.61  10
   0   3  -5 53121.1 1576.29  10
   0   3  -5 51238.6 1568.34  13
   0  -3   5 53153.9 1576.90  13
   0  -3   5 52463.4 1585.70   5
   0  -3   5 53485.7 1591.27  18
   0   3  -5 53945.0 1589.16  19
   0   3  -5 55402.7 1573.62  14
   0   3  -5 54294.4 1584.83  15
   0   3  -4 346.803 31.1084   6
   0  -3   4 431.209 47.5546   9
   0  -3   4 314.594 30.5315   6
   0  -3   4 283.035 35.7294  13
   0   3  -4 341.673 36.3729  13
   0   3  -4 372.037 38.0592  10
   0  -3   4 356.249 37.2783  10
   0  -3   4 335.401 39.4963   5
   0  -3   4 345.352 42.3550  17
   0   3  -4 324.449 39.6774  19
   0  -3   4 330.707 40.6254  18
   0   3  -4 281.287 36.1720  15
   0   3  -4 303.881 34.6731  14
   0   3  -3 13238.3 433.733   6
   0  -3   3 13341.4 465.911   9
   0  -3   3 12096.8 431.816   6
   0   3  -3 13706.4 453.797  13
   0  -3   3 12837.5 459.287  13
   0   3  -3 13106.2 449.793  10
   0  -3   3 13414.6 451.109  10
   0  -3   3 13123.8 425.510   1
   0  -3   3 13527.0 463.933   5
   0  -3   3 12914.0 465.695  17
   0  -3   3 13832.4 465.472  18
   0   3  -3 13108.6 462.994  19
   0   3  -3 13804.2 461.725  15
   0   3  -3 13487.5 453.131  14
   0  -3   2 602.484 52.6295   9
   0   3  -2 503.414 36.5645   6
   0  -3   2 524.361 37.0563   6
   0  -3   2 569.060 37.1555   1
   0  -3   2 660.596 54.8622   5
   0   3  -2 539.804 47.3124   5
   0  -3   2 518.361 45.0229  10
   0   3  -2 572.727 46.2220  10
   0   3  -2 586.946 49.5543  13
   0  -3   2 531.976 49.4122  18
   0  -3   2 574.858 52.2694  17
   0   3  -2 598.042 52.3900  19
   0  -3   2 577.700 48.0482  14
   0  -3   2 575.004 52.2370  13
   0   3  -2 561.016 49.7556  15
   0   3  -2 568.028 47.9848  14
   0  -3   1 66859.2 2048.12   6
   0  -3   1 70913.9 2078.17   9
   0   3  -1 68054.1 2073.53   5
   0  -3   1 67755.0 2081.20   5
   0  -3   1 59783.1 2047.65   1
   0  -3   1 67582.0 2068.49  23
   0  -3   1 68327.4 2072.97  10
   0   3  -1 66911.2 2068.08  10
   0   3  -1 67373.4 2068.93  18
   0   3  -1 64636.4 2080.34  19
   0  -3   1 65228.5 2073.21  18
   0  -3   1 67601.8 2081.27  17
   0  -3   1 67944.8 2087.07  13
   0   3  -1 66289.5 2072.33  14
   0  -3   1 67967.5 2074.38  14
   0  -3   0 478.336 34.2971   6
   0  -3   0 479.869 42.7121   9
   0  -3   0 463.328 46.0291   5
   0   3   0 453.925 42.7225   5
   0  -3   0 426.138 38.6529  23
   0  -3   0 402.029 41.2097  10
   0   3   0 427.891 41.0098  10
   0  -3   0 476.217 43.1089  18
   0  -3   0 411.240 43.5023  17
   0   3   0 430.068 44.4570  19
   0   3   0 463.019 40.1285  18
   0  -3   0 444.740 47.6190  13
   0  -3   0 416.863 42.5000  14
   0   3   0 377.265 40.4734  14
   0  -3  -1 111546. 497.436   6
   0  -3  -1 109705. 657.694   5
   0   3   1 106642. 613.360   5
   0  -3  -1 105532. 531.177  23
   0   3   1 109661. 677.892  19
   0   3   1 107593. 621.914  10
   0  -3  -1 107616. 578.054  18
   0   3   1 108164. 628.897  17
   0  -3  -1 109548. 639.422  17
   0   3   1 109362. 548.074  18
   0  -3  -1 114829. 665.875  14
   0   3   1 107605. 625.525  14
   0   3   2 163.795 27.8272  10
   0   3   2 133.976 24.2361   5
   0  -3  -2 146.927 26.0744   5
   0   3   2 108.171 19.3446  23
   0  -3  -2 117.793 18.7660  23
   0  -3  -2 150.652 25.3913  17
   0  -3  -2 148.605 22.8006  18
   0   3   2 70.5412 16.3426  18
   0   3   2 138.655 24.3335  17
   0   3   2 140.004 27.3199  19
   0  -3  -2 157.135 27.2585  16
   0   3   2 137.972 25.4601  14
   0   3   2 101.169 22.3462  15
   0  -3  -3 63501.5 1918.97   5
   0   3   3 61838.3 1912.02   5
   0   3   3 62030.9 1928.70  19
   0  -3  -3 59706.6 1887.31  23
   0   3   3 60196.2 1916.59  10
   0  -3  -3 60993.1 1908.85  17
   0  -3  -3 59658.7 1893.00  18
   0   3   3 57904.9 1885.61  18
   0   3   3 63465.1 1909.53  17
   0  -3  -3 61069.2 1919.14  16
   0   3   3 60688.6 1911.29  15
   0   3   3 64542.4 1916.13  14
   0  -3  -4 61.7127 14.4879  23
   0  -3  -4 43.0324 17.4243   5
   0   3   4 56.3752 18.0564   5
   0  -3  -4 47.1774 16.0356  17
   0  -3  -4 61.6138 15.1193  18
   0   3   4 63.5443 20.5860  19
   0  -3  -4 41.6993 17.4889  16
   0   3   4 38.3914 16.3334  15
   0   3   4 72.6524 20.9306  14
   0   3   5 51335.5 1706.42  19
   0  -3  -5 54227.9 1691.04   5
   0  -3  -5 54389.2 1681.40  17
   0  -3  -5 51945.7 1654.86  18
   0  -3  -5 52163.7 1694.18  16
   0   3   5 55941.6 1691.09  14
   0   3   5 54070.3 1682.23  15
   0  -3  -6 249.198 24.1520   9
   0   3   6 274.051 42.5038  19
   0   3   6 279.479 29.1206  23
   0  -3  -6 268.630 38.7289   5
   0  -3  -6 278.950 36.0335  17
   0   3   6 232.538 24.5435  18
   0  -3  -6 225.766 36.2332  16
   0   3   6 221.150 32.8565  15
   0  -3  -7 48995.0 1484.49   9
   0   3   7 49326.6 1502.28  23
   0  -3  -7 49114.4 1537.29   5
   0  -3  -7 47358.0 1486.71  18
   0  -3  -7 47768.5 1523.07  17
   0   3   7 46884.9 1487.26  18
   0   3   7 47492.9 1524.58  15
   0  -3  -7 46528.7 1539.61  16
   0  -3  -8 606.734 36.9358   9
   0   3   8 636.264 49.1515  23
   0   3   8 618.167 71.1000  19
   0  -3  -8 615.643 62.2488   5
   0   3   8 558.188 38.7098  18
   0  -3  -8 595.017 38.3609  18
   0  -3  -8 606.911 56.0486  17
   0   3   8 560.500 54.7574  15
   0  -3  -9 11783.6 398.272   9
   0  -3  -9 13327.7 466.229   5
   0   3   9 13511.9 496.602  19
   0   3   9 13090.5 430.701  23
   0  -3  -9 11948.1 401.129  18
   0  -3  -9 12680.7 447.564  17
   0  -3  -9 12313.5 467.556  16
   0   3   9 12749.5 450.014  15
   0  -3 -10 176.827 17.3344   9
   0  -3 -10 282.542 47.5715   6
   0   3  10 281.484 53.1372  19
   0   3  10 176.926 27.3413  23
   0   3  10 176.685 40.2280  12
   0  -3 -10 183.446 18.9822  18
   0  -3 -10 201.427 38.7271  16
   0   3  10 197.448 36.5956  14
   0  -3 -11 14069.5 488.792   6
   0   3  11 14208.0 506.725  19
   0   3  11 13348.8 486.403  12
   0  -3 -11 12142.9 377.764  18
   0  -3 -11 13946.9 477.406  16
   0   3  11 13784.7 449.069  15
   0   3  11 15449.1 468.813  14
   0  -3 -12 41.8834 23.9155   6
   0   3  12 90.2173 36.6567  19
   0   3  12 84.1058 31.2813  12
   0  -3 -12 37.7384 9.47782  18
   0   3  12 70.2335 27.4712  14
   0  -3 -12 64.4218 28.7684  16
   0  -3 -13 32596.0 947.711   6
   0   3  13 32554.4 976.796  19
   0   3  13 31960.8 939.952  12
   0  -3 -13 31260.0 889.437  17
   0  -3 -13 31517.5 928.680  16
   0   3  13 31735.5 905.802  14
   0  -3 -14 4833.37 214.553   8
   0  -3 -14 5454.49 288.412   6
   0   3  14 5435.95 299.915  19
   0   3  14 5532.86 280.942  12
   0  -3 -14 5649.05 250.222  17
   0  -3 -14 5500.66 277.476  16
   0   3  14 5526.12 258.786  14
   0  -3 -15 2168.31 111.462   8
   0  -3 -15 1996.65 161.002   6
   0   3  15 1828.70 106.879   2
   0   3  15 2405.87 183.567  19
   0  -3 -15 2069.71 158.161  22
   0   3  15 2097.76 157.303  12
   0  -3 -15 2231.41 138.900  17
   0   3  15 2087.64 141.862  14
   0  -3 -15 1933.50 150.482  16
   0  -3 -16 176.024 27.1780   8
   0   3  16 155.756 26.8678   2
   0  -3 -16 188.622 52.2100   6
   0  -3 -16 205.099 28.9686   4
   0   3  16 162.476 50.0081  19
   0  -3 -16 195.693 50.6086  22
   0   3  16 156.181 26.8692  11
   0   3  16 168.279 45.7119  12
   0  -3 -16 287.910 48.2606  17
   0  -3 -16 185.125 47.5253  16
   0   3  16 227.289 44.8537  14
   0  -3 -17 6368.54 247.065   8
   0  -3 -17 7465.45 372.339   6
   0   3  17 7004.27 259.771   2
   0  -3 -17 6765.81 249.995   4
   0   3  17 6917.69 237.546  21
   0   3  17 7675.57 390.199  19
   0   3  17 6221.52 253.534  11
   0  -3 -17 7540.51 319.393  17
   0   3  17 7841.93 332.998  14
   0  -3 -17 7277.49 349.528  16
   0  -3 -18 1055.45 58.9709   8
   0  -3 -18 1566.15 151.546   6
   0  -3 -18 1130.99 59.4613   4
   0   3  18 1731.99 166.250  19
   0   3  18 1266.02 56.9738  21
   0   3  18 1319.28 62.0509  11
   0  -3 -18 1543.30 120.262  17
   0  -3 -18 1370.37 133.569  16
   0   3  18 1720.77 131.983  14
   0  -3 -19 3896.97 261.650   6
   0  -3 -19 4018.06 222.808  17
   0   3  19 3746.13 223.666  14
   0  -3 -19 3554.09 239.334  22
   0   3  19 4086.71 281.265  19
   0  -3 -20 981.181 126.630   6
   0  -3 -20 812.072 109.646  22
   0   3  20 914.881 129.415  19
   0  -3 -20 1063.58 105.248  17
   0   3  20 1132.42 112.969  14
   0  -3 -21 259.404 71.2584   6
   0   3  21 176.397 61.5481  19
   0  -3 -21 174.158 56.2392  22
   0   3  21 136.806 46.8316  12
   0  -3 -21 138.266 41.9776  17
   0   3  21 272.483 57.6769  14
   0  -3 -22 455.296 92.9887   6
   0   3  22 373.692 90.7502  19
   0  -3 -22 249.990 69.5381  22
   0   3  22 254.050 63.3676  12
   0  -3 -22 368.431 65.9451  17
   0  -3 -22 374.423 78.3707  16
   0   3  22 353.647 70.5814  14
   0  -3 -23 5854.10 369.100   6
   0   3  23 6227.03 395.101  19
   0  -3 -23 5119.89 323.387  22
   0   3  23 5929.90 336.150  12
   0   3  23 4983.04 314.609  13
   0  -3 -23 6082.12 311.533  17
   0  -3 -23 6260.21 360.090  16
   0   3  23 6285.48 326.791  14
   0  -3 -24 444.984 96.6361   6
   0   3  24 435.206 104.832  19
   0  -3 -24 445.488 88.7710  20
   0  -3 -24 455.899 88.1415  22
   0   3  24 417.082 81.4902  12
   0   3  24 455.273 83.5114  13
   0  -3 -24 444.466 76.2215  17
   0  -3 -24 539.871 99.8158  16
   0  -3 -25 975.087 146.519   6
   0  -3 -25 1015.38 137.186  20
   0   3  25 1018.51 154.146  19
   0  -3 -25 972.233 129.304  22
   0   3  25 1081.16 127.821  13
   0   3  25 1063.85 134.069  12
   0  -3 -25 1165.95 122.772  17
   0  -3 -25 1110.62 144.376  16
   0  -3 -26 222.008 68.2307   6
   0  -3 -26 198.747 59.7638  22
   0  -3 -26 238.680 71.8456  20
   0   3  26 153.266 68.0863  19
   0   3  26 153.915 51.1647  12
   0   3  26 162.232 54.7848  13
   0  -3 -26 134.224 47.6693  17
   0   3  26 207.474 58.9906  14
   0  -3 -26 194.988 65.9964  16
   0  -3 -27 14.9021 38.7533  20
   0  -3 -27 41.0582 40.8448  22
   0   3  27 79.7943 42.1744  12
   0  -3 -27 126.206 66.3130   6
   0  -3 -27 47.1202 40.8188  16
   0   3  27 12.1358 28.7684  14
   0  -3 -28 236.739 76.6890  20
   0  -3 -28 154.680 57.4022  22
   0   3  28 166.311 54.8158  12
   0  -3 -28 115.418 60.5830  16
   0  -3 -29 1383.86 159.928  22
   0   4 -29 70.7379 52.7196  17
   0  -4  29 15.6473 43.3948   9
   0  -4  28 624.472 112.274  12
   0   4 -28 835.493 129.288   6
   0   4 -28 443.684 102.192  17
   0  -4  28 638.918 114.758   9
   0  -4  27 13.8645 29.4292  12
   0   4 -27 14.9544 38.8338   6
   0  -4  27 68.9508 48.6185   5
   0   4 -27 49.2078 42.6444  17
   0   4 -27 135.319 68.3778   7
   0  -4  27 14.7426 44.0885   9
   0   4 -26 476.425 111.970   7
   0  -4  26 613.415 108.235   9
   0  -4  26 542.053 100.764  12
   0   4 -26 551.055 111.067  17
   0   4 -26 634.064 88.9783  15
   0  -4  26 472.659 94.2209   5
   0   4 -26 467.332 96.5552   6
   0   4 -25 26.7771 34.9245   6
   0  -4  25 24.9805 44.2394   5
   0   4 -25 17.3857 37.2293   7
   0  -4  25-13.7735 35.8946   9
   0   4 -25 9.38881 31.3346  15
   0   4 -25-16.2675 34.7959  16
   0  -4  24 3018.28 187.218  13
   0  -4  24 3301.01 247.412   5
   0   4 -24 4270.20 278.357   6
   0  -4  24 3475.35 260.421   9
   0   4 -24 3395.96 284.608   7
   0   4 -24 3834.76 230.956  15
   0   4 -24 2680.09 252.606  16
   0  -4  23 25.5508 25.2833  13
   0  -4  23 45.1299 36.2940   5
   0  -4  23 38.2496 33.4028   9
   0   4 -23 15.6099 29.0527   7
   0   4 -23 29.4423 35.3385  16
   0   4 -23 26.4539 26.5029  15
   0  -4  22 379.182 58.1695  13
   0  -4  22 347.062 74.6930  12
   0   4 -22 586.023 95.1214   6
   0  -4  22 514.341 88.5723   5
   0   4 -22 354.463 86.5160   7
   0  -4  22 440.614 85.9634   9
   0   4 -22 494.213 75.9339  15
   0   4 -22 405.449 87.2893  16
   0  -4  21 12.0745 18.1568  13
   0  -4  21 10.3080 22.1414  12
   0   4 -21 21.1736 30.0286   6
   0  -4  21-8.11781 14.8199   4
   0  -4  21 10.1735 24.4586   5
   0   4 -21 27.9163 30.0585   7
   0  -4  21-11.7284 33.3042   9
   0   4 -21-8.25575 19.7014  15
   0   4 -21 26.4624 34.8781  16
   0  -4  20 1439.71 141.386  12
   0  -4  20 1413.17 109.788  13
   0  -4  20 1505.10 142.654   5
   0  -4  20 1212.78 93.6405   4
   0  -4  20 1416.03 148.109   9
   0  -4  20 1310.54 93.6374   8
   0   4 -20 1856.61 156.189   6
   0   4 -20 1291.19 152.709  16
   0   4 -20 1606.91 133.103  15
   0  -4  19 118.328 31.9144  13
   0  -4  19 27.9120 26.5896  12
   0  -4  19 119.131 40.7744   5
   0   4 -19 120.822 41.2289   6
   0  -4  19 52.1852 22.0658   8
   0   4 -19 59.2326 38.3870  16
   0   4 -19 68.9127 33.8873  15
   0  -4  18 5545.10 243.105   8
   0   4 -18 5748.26 295.041   6
   0  -4  18 4896.06 283.641  12
   0  -4  18 4884.03 243.726  13
   0  -4  18 5565.35 291.784   5
   0   4 -18 5584.00 323.132  16
   0   4 -18 5220.89 272.122  15
   0  -4  17 58.7700 32.7235  12
   0  -4  17 74.4802 26.2102  13
   0  -4  17 90.7674 37.8528   5
   0   4 -17 64.7602 33.8073   6
   0  -4  17 39.0900 31.6990   9
   0  -4  17 66.5066 25.1297   8
   0   4 -17 106.156 37.3099  15
   0   4 -17 63.3467 37.8826  16
   0  -4  16 1144.49 120.537   9
   0   4 -16 1257.31 114.041   6
   0  -4  16 1118.37 93.6374  13
   0  -4  16 1252.46 117.645  12
   0  -4  16 1276.39 117.594   5
   0   4 -16 1183.97 129.173  16
   0   4 -16 1150.91 105.934  15
   0  -4  15-4.99714 13.1539  13
   0  -4  15 7.64429 16.5185  12
   0   4 -15-6.94437 16.7323   6
   0  -4  15 7.43262 22.7268   5
   0  -4  15 44.3485 30.3129   9
   0   4 -15-9.36589 26.8003  16
   0   4 -15-6.50197 22.1433  15
   0  -4  14 6050.04 299.393  12
   0  -4  14 6277.85 271.751  13
   0  -4  14 6139.82 300.570   5
   0  -4  14 6320.49 309.887  18
   0   4 -14 5865.65 316.317  16
   0   4 -14 6987.68 301.686   6
   0  -4  14 5914.52 310.370   9
   0  -4  13 15.9895 22.8890   9
   0  -4  13 6.98450 22.6652  12
   0  -4  13 14.2805 14.5008  13
   0   4 -13-5.89146 20.0915   6
   0  -4  13 6.71352 19.2217   5
   0  -4  13 7.40710 19.6255  18
   0   4 -13 16.5850 20.0729  16
   0  -4  12 13929.3 549.532  12
   0  -4  12 14264.4 547.570   5
   0  -4  12 13549.5 553.328  18
   0   4 -12 14241.8 569.208  16
   0   4 -12 15474.9 540.602   6
   0  -4  12 14518.5 567.747   9
   0  -4  11 407.879 62.6898   9
   0  -4  11 320.431 52.8545  12
   0  -4  11 340.999 54.5188   5
   0   4 -11 575.892 74.7141  16
   0  -4  11 398.776 60.2267  18
   0   4 -11 436.236 63.3683  19
   0   4 -11 417.457 55.7234  15
   0  -4  10 12.3650 17.7151  12
   0   4 -10 39.9965 12.6854   1
   0  -4  10 17.4055 16.6275   5
   0  -4  10 32.1056 20.8656  18
   0   4 -10 32.0422 20.8266  19
   0   4 -10-6.96497 19.9653  16
   0   4 -10-5.28941 14.0101  15
   0  -4   9 540.627 69.5372   9
   0  -4   9 405.012 57.4292   5
   0   4  -9 587.384 42.0712   1
   0  -4   9 486.486 63.4182  12
   0  -4   9 533.622 58.1824  13
   0   4  -9 526.885 66.2352  19
   0  -4   9 555.146 67.7389  18
   0   4  -9 554.050 69.7197  16
   0   4  -9 599.685 64.2801  15
   0  -4   8 44214.0 1420.04   5
   0   4  -8 44177.7 1349.87   1
   0  -4   8 42092.2 1338.10  22
   0  -4   8 41756.7 1396.90  13
   0   4  -8 44399.8 1409.43  10
   0  -4   8 45003.4 1428.61  12
   0  -4   8 43704.4 1425.83  18
   0   4  -8 43779.2 1423.29  19
   0   4  -8 41027.9 1428.57  16
   0  -4   8 46383.7 1435.70   9
   0  -4   7 2342.19 134.610  13
   0   4  -7 2233.33 132.765  10
   0  -4   7 2372.12 149.249  12
   0   4  -7 2368.98 101.274   1
   0  -4   7 2684.72 149.400   5
   0  -4   7 2462.53 147.607  18
   0   4  -7 2473.25 146.572  19
   0   4  -7 2397.83 150.788  16
   0  -4   7 2481.81 151.268   9
   0  -4   6 21085.8 715.824   9
   0   4  -6 21756.2 692.267  10
   0  -4   6 20723.3 693.876  13
   0  -4   6 20510.5 702.386   5
   0  -4   6 18889.6 663.014   6
   0   4  -6 19149.3 639.407   1
   0  -4   6 20975.2 707.725  18
   0   4  -6 19554.2 700.019  19
   0   4  -6 19308.9 690.937  15
   0   4  -6 21344.3 685.096  14
   0  -4   5 267.630 44.1314   9
   0  -4   5 297.987 33.8334   6
   0  -4   5 221.525 37.0780  13
   0   4  -5 347.980 42.1001  10
   0  -4   5 412.652 51.7242   5
   0  -4   5 296.183 45.6003  17
   0  -4   5 264.223 42.4704  18
   0   4  -5 273.137 41.8697  19
   0   4  -5 373.286 43.7219  14
   0   4  -5 298.076 42.9715  15
   0   4  -4 7073.98 266.546  10
   0  -4   4 6934.63 282.114   5
   0  -4   4 6127.60 240.810   6
   0   4  -4 6809.59 274.852  15
   0  -4   4 6444.23 274.762  13
   0   4  -4 6559.79 265.067  14
   0  -4   3 32.1342 18.7495   9
   0   4  -3 84.4815 21.6494  10
   0  -4   3 64.3895 15.4774   6
   0  -4   3 114.336 29.8106   5
   0  -4   3 121.422 30.0128  13
   0  -4   3 114.941 28.9853  17
   0  -4   3 49.7541 21.4860  18
   0   4  -3 108.519 27.8115  19
   0   4  -3 101.970 26.1471  15
   0   4  -3 94.2653 23.8907  14
   0  -4   2 68107.1 2138.03   6
   0  -4   2 71576.3 2189.44   9
   0  -4   2 69213.4 2185.73   5
   0  -4   2 70528.5 2114.61   3
   0  -4   2 67979.4 2167.38  23
   0   4  -2 67808.1 2114.29  20
   0   4  -2 70902.2 2166.51  10
   0  -4   2 67005.2 2178.45  18
   0   4  -2 70223.0 2186.44  19
   0  -4   2 71317.5 2190.12  17
   0  -4   2 69920.4 2191.43  13
   0   4  -2 67131.4 2169.20  14
   0  -4   1 539.309 56.2464   9
   0  -4   1 612.404 43.7708   6
   0  -4   1 619.142 62.0076   5
   0  -4   1 599.872 54.0864  23
   0   4  -1 556.614 53.6739  10
   0   4  -1 684.033 64.4830  19
   0  -4   1 529.502 55.8012  18
   0  -4   1 551.562 58.5143  17
   0   4  -1 554.911 55.2606  14
   0  -4   1 572.072 62.2794  13
   0  -4   0 26652.9 833.013   6
   0  -4   0 27016.0 865.326   9
   0  -4   0 25412.9 873.634   5
   0  -4   0 24492.3 838.851   1
   0  -4   0 26690.7 852.717  23
   0   4   0 26920.0 862.310  10
   0  -4   0 26263.4 873.127  17
   0   4   0 25220.7 873.467  19
   0  -4   0 25357.5 861.394  18
   0   4   0 26447.0 865.785  14
   0  -4  -1 180.933 31.0430   9
   0   4   1 171.151 30.8347  10
   0  -4  -1 169.914 24.1893   6
   0  -4  -1 138.840 29.9977   5
   0  -4  -1 211.644 30.0638  23
   0  -4  -1 226.912 34.1087  18
   0   4   1 190.299 34.1858  19
   0  -4  -1 184.569 33.9626  17
   0   4   1 191.834 32.8469  14
   0  -4  -2 14872.1 507.806   9
   0  -4  -2 15411.6 496.755   6
   0  -4  -2 14174.2 525.512   5
   0   4   2 14213.5 520.167  10
   0  -4  -2 14455.0 510.382  18
   0  -4  -2 14824.7 524.097  17
   0   4   2 14408.2 519.821  14
   0   4   3 8.86469 11.7497  10
   0   4   3 24.4095 7.17350   3
   0  -4  -3 4.60651 9.97105   5
   0  -4  -3 9.64436 5.48500  20
   0  -4  -3 3.36189 11.4855  18
   0  -4  -3 4.22788 11.2096  17
   0   4   3 15.1762 13.4299  19
   0   4   3 17.0697 13.8683  14
   0   4   3 4.18025 9.06373  15
   0  -4  -4 34923.6 1171.86   5
   0   4   4 37029.1 1186.15  19
   0  -4  -4 36736.0 1108.41  20
   0   4   4 34384.4 1127.83  23
   0   4   4 33337.1 1168.41  10
   0  -4  -4 35347.1 1160.22  17
   0  -4  -4 36177.9 1176.72  16
   0   4   4 35983.5 1165.83  14
   0   4   5 90.4204 18.8821  23
   0  -4  -5 115.769 17.3845  20
   0  -4  -5 81.6828 18.6487  23
   0  -4  -5 116.124 28.8232   5
   0   4   5 96.2415 28.9412  19
   0   4   5 106.831 20.4002  18
   0  -4  -5 120.660 27.7422  17
   0   4   5 112.792 26.3442  15
   0  -4  -5 92.1712 26.1963  16
   0   4   5 119.350 28.7342  14
   0   4   6 17958.9 640.481  19
   0  -4  -6 18236.9 580.060  23
   0  -4  -6 16879.9 569.856  20
   0   4   6 17618.2 577.724  23
   0  -4  -6 17300.1 622.088   5
   0   4   6 17031.4 575.749  18
   0  -4  -6 18145.6 583.271  18
   0  -4  -6 17628.4 610.106  17
   0   4   6 17199.3 615.514  14
   0  -4  -6 16969.6 623.340  16
   0   4   6 16519.4 607.973  15
   0  -4  -7 1044.23 60.3436   9
   0  -4  -7 867.248 60.6656  20
   0   4   7 903.071 90.6571  19
   0   4   7 843.242 60.1201  23
   0  -4  -7 920.543 83.5325   5
   0   4   7 935.468 60.8251  18
   0  -4  -7 961.329 63.2558  18
   0  -4  -7 899.625 76.4957  17
   0  -4  -7 889.959 83.4427  16
   0   4   7 1036.89 82.2461  15
   0   4   7 922.837 80.7020  14
   0  -4  -8 25695.6 786.774   9
   0  -4  -8 24427.5 792.994  18
   0   4   8 23405.3 788.922  18
   0  -4  -8 23982.0 852.614  16
   0   4   8 25834.9 839.228  15
   0   4   8 22902.7 838.283  14
   0  -4  -8 24532.0 804.987  20
   0   4   8 24975.0 800.620  23
   0   4   8 25498.9 875.916  19
   0  -4  -9 1740.73 83.7618   9
   0   4   9 1927.92 101.165  23
   0  -4  -9 1839.81 105.458  20
   0   4   9 1904.75 144.365  19
   0  -4  -9 1701.27 88.6920  18
   0   4   9 1829.62 90.1303  18
   0   4   9 1802.86 123.020  14
   0   4   9 1979.10 123.628  15
   0  -4  -9 1700.75 126.807  16
   0  -4 -10 34567.5 1022.64   9
   0  -4 -10 35761.0 1073.98  20
   0   4  10 36516.5 1156.04  19
   0   4  10 33719.3 1136.93  12
   0   4  10 35332.0 1034.92  18
   0  -4 -10 33270.6 1031.64  18
   0   4  10 38402.4 1113.92  14
   0  -4 -10 36565.4 1126.36  16
   0   4  10 37153.8 1100.62  15
   0  -4 -11 1562.25 72.3666   9
   0  -4 -11 1846.76 139.139   6
   0   4  11 1730.05 144.379  19
   0   4  11 1644.25 139.316  12
   0  -4 -11 1813.36 120.760  17
   0  -4 -11 1867.21 84.0700  18
   0  -4 -11 1786.74 135.169  16
   0   4  11 1797.38 127.049  14
   0   4  11 1884.32 124.496  15
   0  -4 -12 174.985 46.6135   6
   0   4  12 108.183 39.2206  19
   0   4  12 124.899 40.4103  12
   0  -4 -12 126.067 17.7390  18
   0  -4 -12 181.702 37.2385  17
   0   4  12 100.250 32.0204  14
   0  -4 -12 95.3826 33.8631  16
   0  -4 -13 8.20878 15.3433   6
   0   4  13-9.68120 20.9521  19
   0   4  13-8.70841 16.2863  12
   0  -4 -13 8.66405 7.08518  18
   0  -4 -13 17.3287 15.2308  17
   0  -4 -13 15.5383 20.5607  16
   0   4  13 6.57636 15.9012  14
   0  -4 -14 6740.73 343.049   6
   0   4  14 7163.06 367.447  19
   0   4  14 6749.34 347.550  12
   0  -4 -14 7228.22 312.313  17
   0   4  14 7099.60 321.771  14
   0  -4 -14 6600.89 333.370  16
   0  -4 -15 158.924 34.5179   8
   0  -4 -15 246.208 58.0645   6
   0  -4 -15 229.288 54.9408  22
   0   4  15 196.273 55.6219  19
   0   4  15 215.369 51.8322  12
   0  -4 -15 191.469 40.4415  17
   0   4  15 195.028 45.2208  14
   0  -4 -15 260.959 56.6437  16
   0  -4 -16 1993.62 124.863   8
   0   4  16 2022.59 182.125  19
   0  -4 -16 2090.94 174.054  22
   0  -4 -16 2008.95 171.061   6
   0  -4 -16 1967.95 141.870  17
   0  -4 -16 1972.31 161.958  16
   0   4  16 2263.96 159.151  14
   0  -4 -17 712.225 67.8770   8
   0   4  17 941.531 123.938  19
   0  -4 -17 1002.59 119.520  22
   0  -4 -17 777.978 94.3632  20
   0  -4 -17 1093.28 126.088   6
   0  -4 -17 917.771 94.8331  17
   0   4  17 1036.43 106.094  14
   0  -4 -18 12.0489 13.4596   8
   0  -4 -18 32.6199 16.1613   4
   0  -4 -18 23.0557 27.7288   6
   0  -4 -18 44.3228 29.2339  22
   0   4  18 52.4717 37.4421  19
   0  -4 -18 58.2563 32.2029  20
   0  -4 -18 7.41758 21.0114  17
   0   4  18 66.7783 32.4162  14
   0  -4 -19 208.928 62.2733   6
   0  -4 -19 188.334 53.0643  20
   0   4  19 249.829 68.8552  19
   0   4  19 240.167 61.2331  12
   0  -4 -19 210.289 49.6615  17
   0   4  19 227.617 54.4896  14
   0  -4 -20 10692.3 492.143  20
   0   4  20 11899.8 572.973  19
   0   4  20 10877.9 514.823  12
   0  -4 -20 11513.7 478.612  17
   0   4  20 11249.6 489.933  14
   0  -4 -21 165.650 50.8920  20
   0   4  21 92.9911 52.8487  19
   0  -4 -21 63.3404 50.9681  22
   0   4  21 176.628 60.5486  12
   0  -4 -21 179.852 46.6399  17
   0  -4 -21 145.746 56.8903  16
   0   4  21 125.936 46.6377  14
   0   4  22 686.920 120.201  19
   0  -4 -22 576.267 95.3131  20
   0  -4 -22 568.009 101.242  22
   0   4  22 476.336 89.9385  12
   0  -4 -22 564.767 82.9111  17
   0   4  22 539.398 85.9539  14
   0  -4 -22 435.479 88.2026  16
   0  -4 -23-11.8379 43.7047  20
   0   4  23 86.2097 55.4456  19
   0  -4 -23 13.7362 41.4707  22
   0   4  23 12.7418 23.5185  12
   0  -4 -23 84.3284 37.1074  17
   0  -4 -23 53.9767 35.3052  16
   0   4  23 42.7649 32.3107  14
   0  -4 -24 128.442 52.8912  22
   0   4  24 308.667 87.0375  19
   0  -4 -24 252.389 68.6363  20
   0   4  24 171.488 56.3201  12
   0  -4 -24 166.175 48.6512  17
   0   4  24 135.189 51.2171  14
   0  -4 -24 170.418 60.7637  16
   0  -4 -25 174.830 62.4811  20
   0  -4 -25 118.240 54.6660  22
   0   4  25 158.486 54.2265  13
   0   4  25 217.636 66.3210  12
   0  -4 -25 183.173 51.6325  17
   0  -4 -25 343.331 85.6601  16
   0  -4 -26 3112.08 251.736  20
   0  -4 -26 3255.69 259.537  22
   0   4  26 2388.56 222.103  13
   0   4  26 2567.28 229.049  12
   0  -4 -26 2914.31 254.724  16
   0  -4 -27 45.4262 42.2774  20
   0  -4 -27 15.7695 40.7126  22
   0   4  27 28.9101 26.3615  12
   0  -4 -27 16.4197 24.5489  16
   0  -4 -28 421.725 94.0770  22
   0  -5  28 170.617 67.3728   9
   0  -5  27 1341.69 174.697   9
   0   5 -27 1644.11 180.373   6
   0  -5  27 1174.30 165.481  12
   0  -5  26 44.0314 49.3395  12
   0   5 -26 127.616 54.1504   6
   0  -5  26 232.187 72.4277   5
   0   5 -26 109.828 55.2256  16
   0  -5  26 64.1460 48.1802   9
   0   5 -26 96.6645 54.6131   7
   0   5 -25-13.4282 37.6701   6
   0  -5  25 27.7174 36.1806   5
   0   5 -25 10.1081 31.9271  15
   0   5 -25 17.4935 32.3472  16
   0  -5  25 15.5050 36.8692   9
   0   5 -25 36.8193 39.3358   7
   0   5 -24 317.376 76.7177   6
   0  -5  24 264.559 73.8321   5
   0   5 -24 262.733 86.2657   7
   0  -5  24 403.758 91.9272   9
   0   5 -24 249.921 78.0807  16
   0   5 -24 177.359 56.6163  15
   0  -5  23 2301.09 165.985  13
   0  -5  23 2928.10 228.756   5
   0   5 -23 2613.46 247.534   7
   0   5 -23 2755.86 216.127   6
   0  -5  23 3010.68 247.790   9
   0   5 -23 2636.19 195.947  15
   0   5 -23 2273.54 231.279  16
   0  -5  22 36.7811 37.1271  12
   0  -5  22 36.2119 28.6674  13
   0  -5  22 24.0786 31.6149   5
   0   5 -22 11.2903 31.8660   6
   0  -5  22-13.8535 33.1769   9
   0   5 -22 18.6924 24.3406  15
   0   5 -22 75.7371 45.9826  16
   0  -5  21 2101.85 139.466   8
   0   5 -21 2506.47 192.954   6
   0  -5  21 2038.57 196.670   9
   0  -5  21 1873.10 145.614  13
   0  -5  21 2038.24 185.162  12
   0  -5  21 2365.53 194.248   5
   0   5 -21 2044.21 206.610  16
   0   5 -21 2257.51 171.854  15
   0  -5  20 124.101 48.5756  12
   0  -5  20 124.982 39.9115  13
   0  -5  20 175.247 55.3234   5
   0   5 -20 69.8131 38.6128   6
   0  -5  20 83.5790 33.5378   8
   0   5 -20 123.101 51.0947  16
   0   5 -20 149.357 47.0272  15
   0  -5  19 982.063 94.1445   8
   0   5 -19 1018.96 113.488   6
   0  -5  19 1026.60 130.129   9
   0  -5  19 896.465 93.6331  13
   0  -5  19 894.969 113.796  12
   0  -5  19 982.179 119.393   5
   0   5 -19 973.692 132.197  16
   0   5 -19 978.315 107.028  15
   0  -5  18 20.6200 27.2006  12
   0  -5  18 39.8538 24.5962  13
   0  -5  18 109.674 42.9716   5
   0   5 -18 52.4720 29.6610   6
   0  -5  18 11.7286 28.2683   9
   0  -5  18 54.0130 27.8927   8
   0   5 -18 24.6224 32.5286  16
   0   5 -18 8.20194 21.5514  15
   0  -5  17 5149.02 304.271   9
   0   5 -17 5489.47 274.759   6
   0  -5  17 5024.66 252.398   8
   0  -5  17 4586.74 279.088  12
   0  -5  17 4594.95 244.356  13
   0  -5  17 4777.85 281.323   5
   0   5 -17 4631.16 300.607  16
   0   5 -17 4745.01 259.548  15
   0  -5  16 793.364 102.353  12
   0  -5  16 768.032 83.2197  13
   0  -5  16 956.384 110.070   5
   0  -5  16 784.365 107.310   9
   0   5 -16 854.680 94.8466   6
   0   5 -16 641.564 102.303  16
   0   5 -16 997.810 103.392  15
   0   5 -15 4680.21 238.905   6
   0  -5  15 4160.39 264.032   9
   0  -5  15 3884.04 217.541  13
   0  -5  15 4005.90 249.242  12
   0  -5  15 4796.47 261.291   5
   0   5 -15 4358.44 271.873  16
   0  -5  15 4171.96 256.829  18
   0   5 -15 4633.40 242.086  15
   0   5 -14 74.8822 33.6691  10
   0   5 -14 110.185 32.8181   6
   0  -5  14 117.446 42.4272   9
   0  -5  14 86.2592 29.0205  13
   0  -5  14 113.839 40.2383  12
   0   5 -14 100.194 21.2729   1
   0  -5  14 74.9360 33.7953   5
   0  -5  14 109.376 38.2654  18
   0   5 -14 100.598 33.8712  15
   0   5 -14 189.571 55.0881  16
   0  -5  13 1118.55 115.580  12
   0   5 -13 1141.20 112.093  10
   0  -5  13 1181.69 102.344  13
   0   5 -13 1107.69 70.8931   1
   0  -5  13 1254.60 118.186   5
   0   5 -13 1033.89 117.071  16
   0   5 -13 1178.47 118.824  19
   0  -5  13 1191.87 119.600  18
   0  -5  13 1303.48 128.829   9
   0   5 -13 1467.67 109.666   6
   0  -5  12 32.6332 25.0154  12
   0  -5  12 72.0802 28.2561  13
   0   5 -12 78.0162 18.4287   1
   0  -5  12 91.9155 35.1887   5
   0  -5  12 84.1260 35.2958  18
   0   5 -12 99.2649 38.0135  19
   0   5 -12 27.0293 21.8778  16
   0   5 -12 93.0530 28.9020   6
   0   5 -12 36.4412 23.6417  10
   0  -5  12 44.5837 30.5668   9
   0  -5  11 11850.1 475.341   9
   0   5 -11 11865.8 417.886   6
   0  -5  11 10663.1 446.344   5
   0   5 -11 10413.0 361.957   1
   0  -5  11 10121.9 449.551  12
   0  -5  11 8941.83 409.785  13
   0   5 -11 11064.8 441.438  10
   0  -5  11 10293.8 452.756  18
   0   5 -11 9785.18 443.100  19
   0   5 -11 11239.0 469.568  16
   0   5 -11 11264.4 437.460  15
   0   5 -10 896.262 73.9681   6
   0  -5  10 755.787 90.7293   9
   0   5 -10 743.536 48.3188   1
   0  -5  10 886.010 94.2391   5
   0  -5  10 533.779 32.3068  22
   0  -5  10 848.848 92.5655  12
   0  -5  10 865.916 94.6554  18
   0   5 -10 795.101 88.6106  19
   0   5 -10 952.323 100.648  16
   0   5 -10 680.998 77.3349  15
   0   5  -9 8297.95 311.562   6
   0  -5   9 8726.81 369.194   9
   0  -5   9 8115.36 351.858   5
   0   5  -9 7399.03 270.091   1
   0  -5   9 7162.00 265.589  22
   0  -5   9 7686.25 354.691  12
   0   5  -9 7769.52 350.850  19
   0  -5   9 8599.64 363.927  18
   0   5  -9 7935.33 363.254  16
   0   5  -9 8229.00 326.975  14
   0   5  -9 8279.45 341.251  15
   0  -5   8 807.109 91.8274   9
   0   5  -8 933.197 70.4681   6
   0  -5   8 869.151 89.7916   5
   0  -5   8 769.966 52.8048  22
   0  -5   8 677.659 83.7137  12
   0  -5   8 715.608 78.5917  13
   0   5  -8 790.872 86.2130  19
   0   5  -8 723.446 89.3355  16
   0  -5   8 888.766 92.3740  18
   0   5  -8 922.295 86.8505  15
   0   5  -8 732.005 72.9231  14
   0  -5   7 20601.9 757.056   9
   0   5  -7 21900.9 694.960   6
   0  -5   7 20168.4 744.673   5
   0  -5   7 20327.6 679.330  22
   0  -5   7 19742.8 752.495  12
   0  -5   7 21335.1 756.573  18
   0   5  -7 19997.6 740.484  19
   0  -5   7 20124.3 733.391  13
   0   5  -7 21584.4 736.863  15
   0  -5   6 94.3487 35.8616   9
   0   5  -6 113.430 24.6014   6
   0  -5   6 47.9248 24.3920  13
   0   5  -6 79.9933 27.6145  19
   0  -5   6 84.6227 33.1871  18
   0   5  -6 113.315 33.6995  15
   0  -5   6 131.833 38.5373   5
   0  -5   5 39174.7 1338.95   6
   0  -5   5 43783.7 1410.60   9
   0   5  -5 42857.7 1340.78   6
   0  -5   5 44762.3 1407.72   5
   0  -5   5 42014.5 1404.80  17
   0  -5   5 42543.8 1406.75  18
   0   5  -5 43686.7 1402.46  19
   0  -5   5 40221.6 1391.70  13
   0   5  -5 45156.4 1395.34  15
   0  -5   4 251.776 32.1153   6
   0   5  -4 241.280 30.9092   6
   0  -5   4 294.503 51.2533   9
   0  -5   4 305.777 31.6819   1
   0  -5   4 445.857 61.0321   5
   0  -5   4 295.970 46.7428  23
   0  -5   4 269.238 48.9060  13
   0   5  -4 322.094 51.8015  19
   0  -5   4 215.848 43.3690  18
   0  -5   4 237.945 45.7404  17
   0   5  -4 272.530 47.1992  15
   0   5  -4 234.226 41.4766  14
   0  -5   3 9715.24 380.742   9
   0  -5   3 8684.76 323.130   6
   0  -5   3 9441.91 381.355   5
   0  -5   3 8817.07 321.602   1
   0  -5   3 9381.22 297.699   3
   0   5  -3 8804.17 296.985  20
   0  -5   3 9221.45 379.349  17
   0  -5   3 9118.77 373.762  18
   0  -5   3 9149.56 381.234  13
   0   5  -3 8637.84 356.491  14
   0   5  -3 9181.23 368.782  15
   0  -5   2 346.321 36.2812   6
   0  -5   2 452.240 59.3769   9
   0  -5   2 403.129 56.6545   5
   0  -5   2 374.999 38.9994   1
   0  -5   2 387.083 50.2700  23
   0  -5   2 331.122 54.6319  13
   0   5  -2 321.277 51.4098  19
   0  -5   2 383.751 55.4603  17
   0  -5   2 420.910 58.0234  18
   0   5  -2 393.484 50.5315  14
   0   5  -2 436.341 56.1757  15
   0  -5   1 42835.2 1370.21   6
   0  -5   1 43457.1 1420.62   9
   0   5  -1 46221.5 1412.25  10
   0  -5   1 42724.5 1378.92   1
   0  -5   1 43771.1 1433.71   5
   0  -5   1 42189.6 1427.63  17
   0  -5   1 44813.0 1424.48  18
   0   5  -1 41383.9 1423.72  19
   0   5  -1 45111.0 1423.56  15
   0  -5   1 43793.1 1445.26  13
   0  -5   0 16.6803 11.8348   6
   0  -5   0 80.7555 31.7914  13
   0  -5   0 84.9646 29.4293  17
   0  -5   0 56.4925 24.8643  18
   0   5   0 58.0068 23.5395  19
   0   5   0 49.2648 21.3419  14
   0   5   0 36.8102 22.0915  15
   0  -5   0 30.4563 17.1477   1
   0  -5   0 28.9862 21.7511   5
   0  -5  -1 22943.9 760.228   9
   0  -5  -1 21950.0 722.270   6
   0  -5  -1 21603.2 775.654   5
   0   5   1 22362.1 778.966  19
   0  -5  -1 22182.4 770.852  17
   0  -5  -1 22722.3 764.240  18
   0   5   1 21813.6 763.538  15
   0  -5  -1 21624.6 792.111  13
   0   5   1 20916.8 756.987  14
   0   5   2-5.12621 15.6719  10
   0  -5  -2 11.6549 16.6695   5
   0  -5  -2 7.47515 12.0812  23
   0  -5  -2 7.08099 20.2937  13
   0  -5  -2 16.6143 17.9766  17
   0   5   2 18.2101 18.5997  19
   0   5   2 41.2574 21.6115  14
   0   5   2 15.8389 17.1563  15
   0  -5  -3 18057.7 658.159   5
   0   5   3 19362.2 669.756  19
   0  -5  -3 18041.8 615.718  23
   0   5   3 18307.9 650.583  10
   0  -5  -3 18511.0 651.629  17
   0   5   3 17078.3 642.659  15
   0   5   3 17624.0 642.747  14
   0  -5  -4 4.12030 17.1890   9
   0   5   4 5.73854 16.4137  10
   0   5   4 5.45364 6.49004   3
   0  -5  -4-5.96741 18.2361   5
   0  -5  -4-3.44531 14.3535  23
   0  -5  -4 6.70807 5.97044  20
   0   5   4 13.1003 20.0680  19
   0  -5  -4 32.9906 22.2425  17
   0   5   4 10.7598 21.0014  15
   0  -5  -4-12.4146 21.2523  16
   0   5   4-5.43223 19.4978  14
   0  -5  -5 35249.0 1187.56   9
   0   5   5 37628.7 1250.95  19
   0  -5  -5 36195.1 1180.79  23
   0  -5  -5 38521.7 1148.25  20
   0   5   5 36646.4 1234.52  10
   0  -5  -5 34788.8 1216.83  17
   0  -5  -5 36879.5 1197.29  18
   0  -5  -5 36274.6 1236.79  16
   0   5   5 36980.1 1221.17  15
   0   5   5 36649.8 1224.00  14
   0  -5  -6 32.8784 18.0200   9
   0   5   6 19.5451 19.9524  10
   0  -5  -6 42.3087 16.7955  23
   0  -5  -6 47.1612 13.9233  20
   0  -5  -6 44.7760 24.2059  17
   0   5   6 43.4755 28.3141  19
   0  -5  -6 56.3313 20.7907  18
   0  -5  -6 6.57859 17.4718  16
   0   5   6 72.5706 27.0330  15
   0   5   6 23.1485 21.7213  14
   0  -5  -7 13726.5 504.874   9
   0  -5  -7 15472.1 496.433  20
   0  -5  -7 15089.6 508.249  23
   0   5   7 14730.3 580.458  19
   0   5   7 14332.3 566.926  10
   0  -5  -7 14734.6 516.610  18
   0  -5  -7 14325.8 563.319  16
   0   5   7 14829.0 556.362  14
   0   5   7 14916.7 550.018  15
   0  -5  -8 1469.24 90.0990   9
   0  -5  -8 1898.05 96.2081   9
   0  -5  -8 1770.27 95.0191  20
   0   5   8 1748.29 142.677  19
   0   5   8 1524.28 129.180  10
   0  -5  -8 1682.94 100.292  18
   0  -5  -8 1521.78 125.461  16
   0   5   8 1747.98 126.494  14
   0   5   8 1583.00 118.857  15
   0  -5  -9 2116.05 111.485   9
   0  -5  -9 2292.70 111.585   9
   0   5   9 2353.08 172.688  19
   0  -5  -9 2595.77 127.193  20
   0  -5  -9 2677.03 165.807   5
   0  -5  -9 2425.94 123.444  18
   0  -5  -9 2392.89 150.993  17
   0   5   9 2278.09 152.428  14
   0  -5  -9 2390.75 164.250  16
   0   5   9 2720.01 159.204  15
   0  -5 -10 2.49194 10.2939   9
   0  -5 -10 12.1535 10.2056   9
   0  -5 -10 20.6884 22.2913   5
   0  -5 -10-7.99711 18.1842  20
   0  -5 -10 12.2404 18.6512  17
   0   5  10 45.2010 30.9344  19
   0  -5 -10 28.8496 15.3265  18
   0  -5 -10-7.69174 23.5124  16
   0   5  10 6.28333 20.3515  15
   0   5  10-13.3796 22.8754  14
   0  -5 -11 12718.6 425.340   9
   0  -5 -11 13827.4 528.840   6
   0  -5 -11 16039.8 537.170   5
   0   5  11 15132.1 574.161  19
   0  -5 -11 14368.1 481.079  20
   0   5  11 12774.7 547.446  12
   0  -5 -11 13838.5 506.682  17
   0  -5 -11 13445.3 444.284  18
   0   5  11 13784.9 444.514  18
   0   5  11 14505.5 515.537  15
   0   5  11 14729.1 525.155  14
   0  -5 -11 14404.2 540.171  16
   0  -5 -12 921.754 50.3730   9
   0  -5 -12 1225.36 118.356   6
   0  -5 -12 1406.28 118.853   5
   0   5  12 1133.54 126.061  19
   0  -5 -12 1431.70 100.108  20
   0   5  12 937.661 113.283  12
   0  -5 -12 1142.55 102.035  17
   0  -5 -12 1058.25 66.3617  18
   0   5  12 1183.36 110.066  14
   0  -5 -12 1124.91 113.864  16
   0  -5 -13 8388.67 382.247   6
   0  -5 -13 7717.44 329.536  20
   0   5  13 8755.06 413.556  19
   0   5  13 7322.68 383.828  12
   0  -5 -13 7104.13 268.625  18
   0  -5 -13 8191.75 348.584  17
   0   5  13 8297.68 361.369  14
   0  -5 -13 8101.20 376.857  16
   0  -5 -14 1475.87 137.927   6
   0  -5 -14 1704.00 156.113  22
   0  -5 -14 1587.88 118.490  20
   0   5  14 1509.51 154.411  19
   0   5  14 1272.99 136.283  12
   0  -5 -14 1129.01 58.6537  18
   0  -5 -14 1473.29 120.298  17
   0  -5 -14 1426.62 137.044  16
   0   5  14 1555.35 126.728  15
   0   5  14 1580.04 132.614  14
   0  -5 -15 3257.99 196.336   8
   0  -5 -15 3677.86 209.030  20
   0  -5 -15 3700.01 251.234  22
   0   5  15 4151.54 271.218  19
   0  -5 -15 3721.28 241.646   6
   0  -5 -15 3486.70 207.110  17
   0  -5 -15 3553.52 234.166  16
   0   5  15 3787.13 223.962  14
   0  -5 -16 33.1201 26.4322   8
   0   5  16 38.1911 38.8609  19
   0  -5 -16 36.1370 27.9077  20
   0  -5 -16 70.6706 40.1758  22
   0  -5 -16 43.7813 33.2746   6
   0  -5 -16 37.9133 29.2974  17
   0   5  16 94.4331 40.3300  14
   0  -5 -17 9867.80 426.652   8
   0  -5 -17 10548.0 508.443   6
   0  -5 -17 11228.0 523.993  22
   0  -5 -17 10719.9 462.459  20
   0  -5 -17 10572.2 454.006  17
   0   5  17 10736.5 473.123  14
   0  -5 -18 2501.70 161.685   8
   0  -5 -18 3000.01 232.002   6
   0  -5 -18 3315.51 246.360  22
   0   5  18 3307.38 255.751  19
   0  -5 -18 3200.87 203.942  20
   0   5  18 2991.71 229.729  12
   0  -5 -18 2828.63 189.318  17
   0   5  18 2805.72 201.504  14
   0  -5 -19 118.324 48.8157   6
   0  -5 -19 155.332 47.8018  20
   0  -5 -19 94.3737 48.0892  22
   0   5  19 193.489 66.0427  19
   0   5  19 75.0169 42.3986  12
   0  -5 -19 154.121 44.7320  17
   0   5  19 9.78030 25.8376  14
   0  -5 -19 95.7107 42.6253  16
   0  -5 -20 83.4214 49.4346   6
   0  -5 -20 78.5412 37.8850  20
   0  -5 -20 182.813 64.0838  22
   0   5  20 93.9871 44.6736  19
   0   5  20 154.674 53.4782  12
   0  -5 -20 142.594 44.5660  17
   0  -5 -20 150.819 52.2550  16
   0   5  20 183.828 51.4722  14
   0  -5 -21 987.825 140.117   6
   0   5  21 955.571 145.306  19
   0  -5 -21 989.066 120.768  20
   0   5  21 1037.94 134.684  12
   0  -5 -21 963.970 109.136  17
   0  -5 -21 778.670 121.443  16
   0   5  21 922.799 116.054  14
   0  -5 -22-15.4990 36.9249   6
   0  -5 -22-15.2175 43.0082  22
   0  -5 -22 44.9981 41.3628  20
   0   5  22 103.888 52.4461  19
   0   5  22 54.9759 38.7033  12
   0  -5 -22 67.4078 36.6891  17
   0  -5 -22 27.7014 33.0487  16
   0   5  22 44.8240 39.6897  14
   0  -5 -23 2491.22 229.972   6
   0  -5 -23 1926.06 204.686  22
   0   5  23 1872.57 216.422  19
   0  -5 -23 1871.84 177.956  20
   0   5  23 1995.75 196.540  12
   0  -5 -23 1878.17 161.545  17
   0   5  23 2110.23 185.620  14
   0  -5 -23 1539.63 176.470  16
   0  -5 -24 1723.70 172.977  20
   0  -5 -24 1603.82 192.161  22
   0   5  24 1964.13 222.746  19
   0   5  24 1691.43 183.451  12
   0  -5 -24 1564.83 189.831   6
   0   5  24 1667.81 167.612  14
   0  -5 -24 1339.12 171.288  16
   0  -5 -25 541.183 112.178  22
   0  -5 -25 786.697 125.300  20
   0   5  25 645.043 114.729  12
   0  -5 -25 684.318 129.271   6
   0  -5 -25 621.051 117.256  16
   0  -5 -26 272.894 78.6829  20
   0   5  26 201.091 67.0286  13
   0   6 -27 14.8795 34.8351   6
   0  -6  26 2260.28 240.517   9
   0   6 -26 2800.48 229.682   6
   0   6 -25 56.6969 56.9606  16
   0   6 -25 142.971 50.3444  15
   0   6 -25 107.347 52.9566   6
   0   6 -25 39.3515 46.9205   7
   0  -6  25 69.4737 45.2310   9
   0  -6  24 993.504 141.811   5
   0  -6  24 940.500 142.845   9
   0   6 -24 1181.68 139.520   6
   0   6 -24 1014.76 121.402  15
   0   6 -24 814.785 146.403  16
   0  -6  23 14.6825 38.3233  12
   0  -6  23 71.0463 50.2903   5
   0  -6  23-16.2299 42.4186   9
   0   6 -23 12.0099 22.0243   6
   0   6 -23 10.5525 24.9349  15
   0   6 -23-17.3008 36.9879  16
   0  -6  22 34.3040 30.0439  13
   0  -6  22 112.798 52.1919  12
   0  -6  22 40.8420 41.2181   5
   0   6 -22 79.3176 41.6938   6
   0   6 -22 123.594 47.6304  15
   0   6 -22 82.6216 46.8601  16
   0  -6  21 108.334 52.2647  12
   0  -6  21 93.1162 39.0648  13
   0  -6  21 65.2194 37.0108   5
   0  -6  21 73.6764 35.6550   8
   0   6 -21 96.0403 46.8044   6
   0   6 -21 60.2436 41.3779  15
   0   6 -21 15.7654 33.8758  16
   0  -6  20 2041.53 156.948   8
   0  -6  20 1932.96 197.279   9
   0   6 -20 2417.44 182.520   6
   0  -6  20 1787.89 150.464  13
   0  -6  20 2016.47 194.169  12
   0  -6  20 2349.93 201.827   5
   0   6 -20 2051.79 208.025  16
   0   6 -20 2073.20 170.209  15
   0  -6  19 40.9777 31.4966  13
   0  -6  19 87.5302 44.5524  12
   0  -6  19 119.817 49.8788   5
   0  -6  19 97.5337 51.9135   9
   0  -6  19 76.8561 31.5093   8
   0   6 -19 75.2861 38.9158   6
   0   6 -19 71.8908 43.7852  16
   0   6 -19 85.6659 41.9568  15
   0  -6  18 133.229 52.1881  12
   0  -6  18 145.926 42.4960  13
   0  -6  18 80.6768 46.5198   5
   0  -6  18 120.409 50.0144   9
   0   6 -18 184.293 49.7075   6
   0  -6  18 129.283 40.2146   8
   0   6 -18 129.649 45.5536  15
   0   6 -18 109.551 51.2073  16
   0  -6  17-7.99227 24.1340  13
   0  -6  17 23.3174 30.7113  12
   0  -6  17-11.0587 23.7991   5
   0   6 -17 24.5976 23.1728   6
   0  -6  17 25.7573 31.0164   9
   0  -6  17 26.0062 22.6781   8
   0   6 -17 15.5985 23.5134  14
   0   6 -17 13.0536 31.4466  16
   0   6 -17-9.00812 27.2937  15
   0  -6  16 141.927 40.9232  13
   0  -6  16 314.569 70.7936  12
   0  -6  16 286.696 65.9875   5
   0  -6  16 210.494 61.4898   9
   0   6 -16 182.867 47.2115   6
   0   6 -16 211.960 54.4934  10
   0   6 -16 174.848 49.1328  15
   0   6 -16 286.607 71.3714  16
   0   6 -16 217.538 50.3968  14
   0   6 -15-7.08604 23.9742   6
   0  -6  15 11.9145 22.2659   9
   0   6 -15 9.58673 25.2085  10
   0  -6  15-10.9124 23.5142  12
   0  -6  15 7.78703 20.4323  13
   0  -6  15-10.2037 32.9910   5
   0  -6  15 55.2495 35.7541  18
   0   6 -15 28.9058 25.6199  14
   0   6 -15 25.5179 25.8431  15
   0   6 -15-11.9048 31.4649  16
   0   6 -14 6335.99 280.364   6
   0  -6  14 5878.75 329.866   9
   0   6 -14 5412.94 296.720  10
   0  -6  14 5408.28 313.170  12
   0  -6  14 4882.26 274.451  13
   0  -6  14 5446.34 308.151   5
   0  -6  14 5449.98 315.816  18
   0   6 -14 5341.08 311.684  19
   0   6 -14 4906.58 312.248  16
   0   6 -14 5795.57 294.949  15
   0   6 -14 5913.45 280.424  14
   0  -6  13 601.710 92.9544   9
   0   6 -13 659.164 73.4256   6
   0  -6  13 612.458 80.5222  13
   0   6 -13 666.409 88.4318  10
   0  -6  13 523.502 88.7751  12
   0  -6  13 720.685 97.5070   5
   0  -6  13 803.294 104.483  18
   0   6 -13 607.078 92.1145  19
   0   6 -13 717.738 103.682  16
   0   6 -13 735.614 84.2112  14
   0   6 -12 1537.24 112.079   6
   0  -6  12 1505.31 148.103   9
   0  -6  12 1450.81 137.909   5
   0  -6  12 1482.58 143.919  12
   0   6 -12 1593.91 135.267  10
   0   6 -12 1303.98 138.495  16
   0  -6  12 1489.58 144.997  18
   0   6 -12 1455.37 139.455  19
   0  -6  12 1413.00 124.757  13
   0   6 -12 1546.58 121.512  14
   0  -6  11 20.1164 26.6754   9
   0   6 -11 83.5041 31.6631  10
   0   6 -11 97.2049 27.4522   6
   0  -6  11 80.1634 33.3508   5
   0  -6  11 45.3642 9.28160  22
   0  -6  11 29.5133 7.93526  22
   0  -6  11 45.5060 28.3122  13
   0  -6  11 87.5258 37.8991  12
   0  -6  11 47.9591 32.8248  18
   0   6 -11 135.902 41.5700  19
   0   6 -11 60.1492 32.5472  16
   0   6 -11 61.2259 28.6222  15
   0   6 -11 89.2858 29.0797  14
   0  -6  10 57.7354 36.0750   9
   0   6 -10 79.2208 29.0324  10
   0  -6  10 51.6469 32.2380   5
   0  -6  10 21.4599 10.5350  22
   0  -6  10 18.9326 22.9089  12
   0  -6  10 138.222 42.3047  18
   0   6 -10 69.2956 33.7917  19
   0   6 -10 38.5976 29.5474  16
   0   6 -10 44.6887 26.6874  15
   0   6  -9 660.188 63.2083   6
   0  -6   9 879.725 105.155   9
   0  -6   9 737.736 93.3196   5
   0  -6   9 624.978 51.7592  22
   0   6  -9 698.458 80.6100  10
   0   6  -9 529.247 78.1005  19
   0  -6   9 641.164 88.5786  18
   0   6  -9 725.926 95.6012  16
   0   6  -9 728.671 86.4737  15
   0   6  -9 763.660 80.1163  14
   0   6  -8 19145.6 654.356   6
   0  -6   8 19783.5 739.024   9
   0  -6   8 18714.0 725.560   5
   0  -6   8 18860.0 642.645  22
   0   6  -8 19957.3 701.104  10
   0   6  -8 18240.3 719.260  19
   0   6  -8 18433.3 734.346  16
   0  -6   8 19884.2 734.878  18
   0   6  -8 19347.6 709.037  15
   0   6  -8 19032.0 688.306  14
   0   6  -7 233.395 44.9926  10
   0  -6   7 255.946 57.3710   9
   0   6  -7 262.641 37.7238   6
   0  -6   7 239.192 51.5099   5
   0  -6   7 194.400 48.5765  23
   0  -6   7 272.813 38.6527  22
   0  -6   7 198.279 47.1480  13
   0   6  -7 261.175 53.7229  19
   0  -6   7 273.277 57.1524  18
   0   6  -7 225.385 46.6326  14
   0   6  -7 237.341 49.4451  15
   0   6  -6 2637.95 133.263   6
   0  -6   6 2620.36 183.930   9
   0  -6   6 2722.99 180.660   5
   0  -6   6 2798.49 145.507  22
   0  -6   6 2728.69 170.002  23
   0   6  -6 2645.27 161.526  10
   0   6  -6 2597.34 175.342  19
   0  -6   6 2886.26 187.609  18
   0   6  -6 2674.68 170.527  15
   0  -6   6 2503.07 173.592  13
   0   6  -6 2530.87 158.822  14
   0  -6   5 337.905 60.0532   9
   0   6  -5 314.753 49.2484  10
   0   6  -5 266.434 35.0401   6
   0  -6   5 316.138 29.0298   3
   0  -6   5 198.860 47.4707   5
   0   6  -5 223.629 24.5833  20
   0  -6   5 257.737 52.6609  13
   0  -6   5 270.063 53.4306  18
   0   6  -5 197.499 46.2006  19
   0  -6   5 354.147 61.3746  17
   0   6  -5 274.208 48.1717  14
   0   6  -5 365.097 58.1522  15
   0  -6   4 3221.75 196.616   9
   0  -6   4 3383.74 145.218   1
   0  -6   4 3334.93 115.427   3
   0  -6   4 3098.21 194.516   5
   0   6  -4 2737.69 113.216  20
   0   6  -4 3628.20 184.158  10
   0  -6   4 3350.09 198.653  18
   0  -6   4 3254.76 199.897  17
   0   6  -4 3499.59 201.610  19
   0  -6   4 3502.13 207.671  13
   0   6  -4 3284.24 188.713  15
   0   6  -3 82.8932 28.0594  10
   0  -6   3 108.684 37.6444   9
   0  -6   3 87.7400 21.9258   1
   0  -6   3 96.6842 35.1225   5
   0  -6   3 120.514 39.8906  13
   0  -6   3 64.7452 31.2220  18
   0  -6   3 52.5033 29.3707  17
   0   6  -3 99.9278 33.7678  19
   0   6  -3 52.8768 27.8083  15
   0  -6   2 33755.7 1199.69   9
   0  -6   2 35047.5 1134.09   1
   0  -6   2 35279.3 1208.03   5
   0  -6   2 35456.6 1176.13  23
   0   6  -2 36287.9 1177.43  10
   0  -6   2 36259.6 1202.78  18
   0   6  -2 33956.2 1198.27  19
   0  -6   2 35092.9 1204.94  17
   0  -6   2 35313.3 1219.50  13
   0   6  -2 35798.4 1193.48  15
   0  -6   1-6.70806 24.0569   9
   0  -6   1 79.6281 31.3056   5
   0  -6   1 41.4892 18.6124   1
   0  -6   1 48.0497 23.7479  23
   0  -6   1 75.2065 31.3388  13
   0   6  -1 35.6881 27.8840  19
   0  -6   1 47.0261 28.1458  18
   0  -6   1 43.2202 27.0219  17
   0   6  -1 97.7449 34.5680  15
   0   6  -1 53.3747 27.9350  14
   0  -6   0 1513.66 126.046   5
   0  -6   0 1384.80 95.5206   1
   0  -6   0 1646.33 110.862  23
   0  -6   0 1349.16 117.195  17
   0  -6   0 1393.25 114.780  18
   0   6   0 1669.28 130.079  19
   0  -6   0 1501.88 133.293  13
   0   6   0 1352.88 113.781  15
   0   6   0 1550.72 116.187  14
   0  -6  -1 361.567 48.6641   1
   0  -6  -1 398.851 64.6329   5
   0  -6  -1 496.166 77.3635  13
   0  -6  -1 533.671 70.5165  17
   0   6   1 474.173 67.9704  19
   0   6   1 305.456 53.8516  15
   0   6   1 263.375 49.9412  14
   0  -6  -2 29875.7 1031.71   9
   0  -6  -2 30208.0 1010.62  23
   0  -6  -2 30762.3 1053.85  17
   0   6   2 32009.7 1071.21  19
   0   6   2 29463.5 1041.48  15
   0   6   2 30126.7 1039.65  14
   0  -6  -2 31631.4 1092.25  13
   0  -6  -3 328.919 51.0154   9
   0  -6  -3 274.199 43.5432  23
   0  -6  -3 244.093 44.8115   1
   0  -6  -3 269.838 54.0193  17
   0   6   3 275.943 55.6458  19
   0  -6  -3 259.601 48.2978  18
   0   6   3 280.642 53.1302  14
   0   6   3 256.095 49.3920  15
   0  -6  -4 20590.5 740.768   9
   0   6   4 21336.9 788.051  19
   0  -6  -4 21584.7 725.647  23
   0   6   4 22202.0 768.375  14
   0   6   4 20864.8 766.243  15
   0  -6  -4 20387.9 766.346  17
   0  -6  -4 21930.6 751.856  18
   0  -6  -5 12.2363 16.3658  23
   0  -6  -5 11.0289 18.7606  18
   0   6   5 57.3605 29.4103  19
   0   6   5 6.69877 22.8931  14
   0   6   5 6.71633 21.7865  15
   0  -6  -6 4071.82 198.909   9
   0   6   6 3975.37 241.631  19
   0  -6  -6 4339.15 148.826  20
   0  -6  -6 4022.04 186.552  23
   0  -6  -6 3897.89 227.754   5
   0  -6  -6 3864.45 200.822  18
   0   6   6 3914.81 219.053  14
   0   6   6 4126.19 223.709  15
   0  -6  -6 4331.17 241.624  16
   0  -6  -7 498.622 56.7871   9
   0   6   7 570.431 82.8658  19
   0  -6  -7 447.181 51.3972  23
   0  -6  -7 612.333 41.6742  20
   0  -6  -7 418.894 68.6268   5
   0   6   7 581.974 41.1381   3
   0  -6  -7 568.770 63.1204  18
   0  -6  -7 597.216 82.1928  16
   0   6   7 425.136 65.9417  15
   0   6   7 594.465 76.2949  14
   0  -6  -8 21196.4 771.355   9
   0  -6  -8 23266.9 841.464   5
   0   6   8 22453.3 743.302   3
   0  -6  -8 24543.1 748.973  20
   0   6   8 24361.2 873.085  19
   0  -6  -8 22725.0 826.324  17
   0   6   8 23486.0 829.356  15
   0  -6  -8 23278.8 853.248  16
   0   6   8 22394.9 827.498  14
   0  -6  -9 608.215 58.9789   9
   0  -6  -9 762.001 91.3077   5
   0   6   9 903.113 108.793  19
   0  -6  -9 820.879 60.1272  20
   0   6   9 727.755 95.4406  10
   0  -6  -9 834.658 90.6384  17
   0  -6  -9 679.132 67.2174  18
   0  -6  -9 680.797 90.9886  16
   0   6   9 564.060 79.5780  14
   0   6   9 673.584 82.6245  15
   0  -6 -10 13123.4 506.882   5
   0  -6 -10 12838.0 429.533  20
   0   6  10 12060.6 529.144  19
   0   6  10 11821.2 518.123  10
   0  -6 -10 11632.9 434.678  18
   0  -6 -10 11962.5 485.657  17
   0  -6 -10 12939.1 521.476  16
   0   6  10 12618.2 496.977  14
   0   6  10 12560.1 493.206  15
   0   6  11 10.0468 21.6656  10
   0  -6 -11 2.98398 10.4899   9
   0  -6 -11 25.0499 25.3629   5
   0  -6 -11 17.0919 27.5120   6
   0  -6 -11 12.7272 16.9093  20
   0  -6 -11-4.07718 13.7155  18
   0   6  11 32.3925 30.8529  19
   0  -6 -11-15.1461 29.3352  17
   0   6  11 16.0922 22.9643  14
   0  -6 -11 18.7812 26.7933  16
   0  -6 -12 5251.96 280.707   6
   0  -6 -12 6263.00 290.007   5
   0  -6 -12 5341.55 223.540  20
   0  -6 -12 5178.03 303.343  22
   0   6  12 5478.99 309.825  19
   0   6  12 5142.36 294.929  10
   0   6  12 4724.29 294.600  12
   0  -6 -12 5161.17 203.570  18
   0  -6 -12 4996.21 257.558  17
   0   6  12 4750.11 261.153  14
   0  -6 -12 5013.92 281.442  16
   0  -6 -13 9.76980 31.4187   6
   0  -6 -13 17.8599 28.7122   5
   0  -6 -13-10.7257 20.5865  20
   0  -6 -13-12.0084 36.6445  22
   0   6  13 12.0126 38.7617  12
   0   6  13 24.0624 31.7908  19
   0  -6 -13 7.98173 25.6652  17
   0  -6 -13 12.5176 13.6310  18
   0  -6 -13 20.3365 28.9684  16
   0   6  13-8.66149 27.9946  14
   0   6  13-24.9672 25.2965  15
   0  -6 -14 11599.4 548.735  22
   0   6  14 12012.3 555.027  19
   0  -6 -14 11942.7 456.362  20
   0  -6 -14 11273.9 515.221   6
   0  -6 -14 11191.8 485.067  17
   0   6  14 11784.2 497.303  15
   0   6  14 11269.8 499.989  14
   0  -6 -15 996.946 108.959   8
   0  -6 -15 895.075 91.1412  20
   0  -6 -15 1037.16 135.346  22
   0   6  15 1004.07 133.908  19
   0  -6 -15 999.432 122.673   6
   0  -6 -15 1015.65 109.020  17
   0   6  15 911.042 108.810  14
   0   6  15 1281.16 123.710  15
   0  -6 -16 1820.82 150.416   8
   0  -6 -16 1856.05 174.914   6
   0  -6 -16 2003.64 193.958  22
   0   6  16 2082.62 196.714  19
   0  -6 -16 1635.80 131.940  20
   0  -6 -16 1676.78 144.940  17
   0   6  16 1768.31 156.665  14
   0  -6 -17 41.9555 28.2161   8
   0  -6 -17 137.909 56.8603   6
   0  -6 -17 128.845 55.5239  22
   0   6  17 14.6548 35.3052  19
   0  -6 -17 108.780 41.3005  20
   0   6  17 162.272 54.2075  12
   0  -6 -17 108.204 40.8044  17
   0  -6 -17 72.6218 39.0017  16
   0   6  17 151.876 49.8460  14
   0  -6 -18 6006.52 303.657   8
   0  -6 -18 6213.37 369.214   6
   0   6  18 6544.89 397.570  19
   0  -6 -18 6386.42 389.483  22
   0  -6 -18 6683.09 317.826  20
   0   6  18 5683.15 363.496  12
   0  -6 -18 5647.10 313.901  17
   0  -6 -18 6018.83 356.326  16
   0   6  18 5950.55 333.943  14
   0  -6 -19 84.4656 51.9440   6
   0  -6 -19 18.1375 34.6123  20
   0  -6 -19 15.5488 33.3278  22
   0   6  19-16.2717 49.3563  19
   0   6  19 14.2659 34.0304  12
   0  -6 -19 28.8296 33.7882  17
   0   6  19 10.9808 38.9719  14
   0  -6 -19 13.2118 37.3677  16
   0  -6 -20 4008.55 297.380   6
   0  -6 -20 4318.10 320.641  22
   0  -6 -20 4280.01 256.556  20
   0   6  20 4176.64 319.455  19
   0   6  20 3748.67 286.770  12
   0  -6 -20 4127.27 254.995  17
   0   6  20 4343.42 276.866  14
   0  -6 -20 3740.85 280.644  16
   0  -6 -21 251.201 83.6733   6
   0   6  21 267.753 81.3322  19
   0  -6 -21 285.223 84.3742  22
   0  -6 -21 219.617 58.8705  20
   0   6  21 180.135 62.2375  12
   0  -6 -21 286.590 62.4488  17
   0   6  21 331.995 75.1857  14
   0  -6 -21 289.311 78.9291  16
   0  -6 -22 839.361 133.817   6
   0  -6 -22 1251.41 132.202  20
   0   6  22 1139.29 168.228  19
   0   6  22 986.112 143.570  12
   0  -6 -22 843.802 109.817  17
   0   6  22 974.464 128.700  14
   0  -6 -22 1011.89 143.951  16
   0  -6 -23 11.9027 35.3220  20
   0  -6 -23 18.0063 42.7765  22
   0   6  23-15.8221 44.2164  12
   0  -6 -23-17.2437 40.7294   6
   0  -6 -23 15.7574 37.3379  16
   0  -6 -24 2825.13 250.081  16
   0   6  24 2299.17 229.553  12
   0   7 -25 2064.26 191.304   6
   0   7 -24-12.6289 34.9997   6
   0  -7  24 18.8062 39.9245   9
   0   7 -24-11.8451 27.7620  15
   0  -7  23 2008.75 224.050  12
   0   7 -23 2557.25 263.097  16
   0   7 -23 2256.52 198.072  15
   0  -7  22 32.3079 45.5409  12
   0  -7  22 46.3491 49.4362   5
   0   7 -22 191.848 58.2684   6
   0   7 -22 127.111 64.3398  16
   0   7 -22 79.8320 45.1241  15
   0  -7  21 15.5914 40.7157  12
   0  -7  21 10.0335 23.6185  13
   0  -7  21 59.4630 44.8721   5
   0  -7  21 51.4334 32.4833   8
   0  -7  21 68.1619 51.5083   9
   0   7 -21 53.1738 31.7440   6
   0   7 -21-11.2118 33.5844  15
   0   7 -21 34.7773 41.5802  16
   0  -7  20 59.7304 36.4700  13
   0  -7  20 90.8818 48.5688  12
   0  -7  20 42.9182 43.2955   5
   0   7 -20 119.689 43.5208   6
   0  -7  20 52.2985 35.0089   8
   0  -7  20 49.4323 39.4923   9
   0   7 -20 133.091 56.3764  16
   0   7 -20 76.7901 38.6803  15
   0   7 -20 37.2529 32.5958  14
   0  -7  19 1500.49 144.797   8
   0  -7  19 1473.93 176.766   9
   0   7 -19 1544.31 138.523   6
   0  -7  19 1024.26 146.119  12
   0  -7  19 1369.55 160.768   5
   0   7 -19 1215.37 165.499  16
   0  -7  19 1046.24 122.263  13
   0   7 -19 1200.91 125.274  14
   0   7 -19 1325.00 140.961  15
   0  -7  18 14.1445 33.8778  12
   0  -7  18-19.5667 32.8474  13
   0  -7  18-13.3227 28.5560   5
   0   7 -18 17.4857 27.8118   6
   0  -7  18 21.2453 29.8869   8
   0  -7  18-15.3122 36.7566   9
   0   7 -18 8.76160 26.2310  14
   0   7 -18-15.3128 32.8819  16
   0   7 -18 20.8882 31.5001  15
   0   7 -17 2556.51 177.331   6
   0  -7  17 2398.10 193.489   8
   0  -7  17 2964.44 244.081   9
   0  -7  17 2545.41 222.562  12
   0  -7  17 2541.77 217.161   5
   0   7 -17 2525.56 230.498  16
   0   7 -17 2712.98 185.606  14
   0  -7  17 2056.07 175.600  13
   0   7 -17 2612.82 196.813  15
   0  -7  16 26.6753 37.8898  12
   0  -7  16 28.9473 23.0089  13
   0  -7  16 12.3777 35.1718   5
   0   7 -16 7.59135 19.7660   6
   0   7 -16-10.9564 30.9725  10
   0  -7  16 42.7315 40.5459   9
   0   7 -16 9.97420 26.1449  15
   0   7 -16 24.7821 29.1170  14
   0   7 -16 14.0904 26.2587  16
   0   7 -15 449.496 80.8540  10
   0   7 -15 641.905 76.5675   6
   0  -7  15 755.812 117.746   9
   0  -7  15 426.766 91.6635  12
   0  -7  15 504.186 93.6991   5
   0  -7  15 551.262 98.0916  18
   0   7 -15 569.038 99.3033  19
   0  -7  15 536.292 83.5806  13
   0   7 -15 721.461 96.6815  15
   0   7 -15 610.819 82.0325  14
   0   7 -15 473.603 93.7008  16
   0   7 -14-9.97022 26.1415  10
   0   7 -14-26.1267 25.0716   6
   0  -7  14-13.1640 24.5710   9
   0  -7  14 9.51400 24.9339  13
   0  -7  14 25.1164 30.2073  12
   0  -7  14-23.1868 35.2725   5
   0  -7  14 12.4236 29.9321  18
   0   7 -14-11.8849 31.3564  19
   0   7 -14-13.0131 31.3549  16
   0   7 -14 7.83262 22.0938  14
   0   7 -14 9.51475 20.4189  15
   0   7 -13 2116.51 136.881   6
   0  -7  13 1894.37 183.990   9
   0   7 -13 1730.62 152.927  10
   0  -7  13 1703.04 164.353   5
   0  -7  13 1781.37 171.129  18
   0   7 -13 1537.84 159.066  19
   0   7 -13 1578.43 167.395  16
   0   7 -13 1791.44 141.695  14
   0  -7  13 1589.78 147.154  13
   0  -7  12 147.368 56.3348   9
   0   7 -12 108.175 40.0202  10
   0   7 -12 111.876 32.8724   6
   0  -7  12 87.3013 47.1599   5
   0  -7  12 141.785 45.5042  13
   0  -7  12 198.360 59.1636  18
   0   7 -12 132.916 50.6283  16
   0   7 -12 163.496 52.6988  19
   0   7 -12 104.981 38.6248  14
   0   7 -11 3179.86 168.513   6
   0  -7  11 3687.92 248.104   9
   0  -7  11 3457.15 232.306   5
   0  -7  11 2626.63 124.249  22
   0   7 -11 3441.92 212.276  10
   0   7 -11 3160.55 234.406  16
   0  -7  11 3038.97 227.567  18
   0   7 -11 3076.54 220.895  19
   0   7 -11 3325.31 196.096  14
   0  -7  11 3064.22 209.746  13
   0   7 -11 3352.07 212.065  15
   0   7 -10 129.551 30.6451   6
   0  -7  10 239.084 61.6345   9
   0   7 -10 106.146 38.4867  10
   0  -7  10 145.121 51.4160   5
   0  -7  10 133.504 25.8754  22
   0  -7  10 286.464 61.5690  23
   0  -7  10 198.656 51.0665  13
   0   7 -10 171.452 50.1061  19
   0   7 -10 214.485 59.9019  16
   0  -7  10 186.292 54.4282  18
   0   7 -10 137.312 39.7562  14
   0   7 -10 183.693 50.0755  15
   0  -7   9 678.240 100.621   9
   0  -7   9 653.992 92.7083   5
   0  -7   9 614.470 58.3317  22
   0   7  -9 705.279 85.8288  10
   0   7  -9 526.515 85.0252  19
   0  -7   9 634.424 94.6885  18
   0   7  -9 547.777 91.3250  16
   0   7  -9 641.351 79.8190  14
   0   7  -9 643.710 86.8668  15
   0  -7   8 63.4473 42.7694   9
   0   7  -8 52.2981 28.9987  10
   0   7  -8 66.0027 21.6511   6
   0  -7   8 78.7677 39.7729   5
   0  -7   8 85.1561 25.3563  22
   0  -7   8 51.3218 36.8247  18
   0   7  -8 53.3324 32.6534  16
   0   7  -8 84.6929 36.6944  19
   0   7  -8 25.3317 25.8275  15
   0   7  -8 98.7086 33.8903  14
   0   7  -7 12353.3 432.802   6
   0  -7   7 12943.6 541.491   9
   0  -7   7 13188.9 409.558   3
   0  -7   7 12987.6 534.177   5
   0   7  -7 10379.3 396.918  20
   0   7  -7 10453.2 400.377  20
   0   7  -7 13744.8 500.881  10
   0  -7   7 13138.6 537.219  18
   0   7  -7 13385.4 530.347  19
   0  -7   7 11945.7 520.302  13
   0   7  -7 13616.6 517.549  15
   0   7  -7 12728.0 489.018  14
   0   7  -6 119.127 38.6184  10
   0  -7   6 206.479 58.2883   9
   0  -7   6 177.125 22.0371   3
   0  -7   6 198.669 56.9542   5
   0  -7   6 179.992 40.2207  22
   0  -7   6 118.247 45.1126  23
   0   7  -6 102.282 17.3157  20
   0   7  -6 99.6393 17.2291  20
   0  -7   6 145.600 49.2505  13
   0  -7   6 154.143 55.2184  18
   0   7  -6 224.508 55.0365  19
   0   7  -6 180.521 49.4757  15
   0   7  -6 173.319 46.1013  14
   0  -7   5 19455.7 747.348   9
   0  -7   5 19315.7 743.061   5
   0  -7   5 19397.7 713.077  23
   0  -7   5 18585.6 681.832  22
   0   7  -5 20358.0 706.463  10
   0   7  -5 18131.8 725.924  19
   0  -7   5 19214.7 743.377  18
   0   7  -5 18507.1 715.983  15
   0  -7   5 18021.9 739.929  13
   0   7  -5 18823.7 698.311  14
   0   7  -4 6.72637 19.1413  10
   0  -7   4 27.5916 34.3849   9
   0  -7   4 3.42031 15.4893   1
   0  -7   4 9.14206 27.8885   5
   0  -7   4-6.28465 25.2381  22
   0  -7   4 29.0099 28.1463  23
   0  -7   4-9.92604 32.1338  13
   0   7  -4-8.72615 24.9529  19
   0  -7   4 18.5116 33.1732  17
   0  -7   4 9.06182 27.6807  18
   0   7  -4 34.6598 29.8314  14
   0   7  -4 24.0697 28.7388  15
   0  -7   3 5791.31 303.553   9
   0  -7   3 5833.90 236.055   1
   0  -7   3 5587.65 303.453   5
   0  -7   3 5436.56 275.090  23
   0  -7   3 5906.35 279.942  22
   0   7  -3 6065.31 281.340  10
   0  -7   3 5491.46 298.103  18
   0   7  -3 5451.69 296.631  19
   0  -7   3 5302.14 296.599  17
   0   7  -3 5427.53 274.625  14
   0   7  -3 5890.95 294.134  15
   0  -7   3 5360.11 308.240  13
   0   7  -2 374.051 58.7969  10
   0  -7   2 338.482 44.5344   1
   0  -7   2 293.276 54.5470  23
   0  -7   2 397.567 77.6887  13
   0  -7   2 241.468 58.0216  17
   0   7  -2 276.691 59.2126  19
   0  -7   2 403.099 71.1929  18
   0   7  -2 387.681 68.5686  15
   0   7  -2 315.346 59.2940  14
   0  -7   1 21012.9 723.465   1
   0  -7   1 20863.8 755.374  23
   0   7  -1 22068.8 770.984  10
   0  -7   1 20415.9 794.091  17
   0   7  -1 21084.9 796.967  19
   0   7  -1 20918.0 781.240  15
   0  -7   1 21710.6 827.731  13
   0  -7   0 638.893 83.2083   9
   0  -7   0 608.829 64.8158   1
   0  -7   0 668.842 76.9630  23
   0   7   0 597.971 76.6104  10
   0  -7   0 503.814 79.5170  17
   0   7   0 568.197 84.4160  19
   0  -7   0 611.458 95.6883  13
   0   7   0 676.061 85.2310  15
   0  -7  -1 9151.53 401.525   9
   0  -7  -1 8945.48 366.057   1
   0  -7  -1 9226.30 377.761  23
   0   7   1 9932.68 404.187  10
   0   7   1 8813.77 415.287  19
   0  -7  -1 8978.24 403.810  18
   0  -7  -1 9112.84 414.469  17
   0   7   1 9119.02 404.192  15
   0   7   2 14.6021 23.5826  10
   0  -7  -2-7.43389 22.6033   9
   0  -7  -2 11.2673 18.1334   1
   0  -7  -2-8.78285 29.9110   5
   0  -7  -2 16.6525 19.7301  23
   0  -7  -2 25.6371 31.9411  17
   0  -7  -2 7.64896 26.0367  18
   0   7   2 8.98571 27.4684  19
   0   7   2-7.89430 24.1152  15
   0  -7  -3 9945.82 428.671   9
   0  -7  -3 10678.4 461.205   5
   0  -7  -3 11012.7 420.802   1
   0  -7  -3 10293.4 402.927  23
   0   7   3 10523.9 440.694  10
   0   7   3 9668.56 453.432  19
   0  -7  -3 10300.7 435.002  18
   0   7   3 9913.41 432.661  14
   0   7   3 9956.49 439.710  15
   0  -7  -4 1889.25 137.428   9
   0  -7  -4 1625.96 127.170   1
   0  -7  -4 1699.43 149.997   5
   0  -7  -4 1608.01 115.548  23
   0   7   4 1932.12 149.382  10
   0  -7  -4 1791.63 137.472  18
   0   7   4 1863.75 159.269  19
   0   7   4 1793.78 144.824  15
   0   7   4 1713.74 139.874  14
   0  -7  -5 25602.0 909.642   9
   0  -7  -5 25054.5 947.911   5
   0  -7  -5 25765.1 917.315   1
   0  -7  -5 25575.9 880.062  23
   0   7   5 27797.3 954.866  10
   0   7   5 27401.1 975.715  19
   0  -7  -5 26709.0 921.823  18
   0   7   5 26231.3 939.625  15
   0   7   5 25824.6 933.210  14
   0  -7  -6 3929.89 214.246   9
   0  -7  -6 3888.23 243.708   5
   0   7   6 4365.42 266.295  19
   0   7   6 4808.39 261.114  10
   0  -7  -6 4199.41 245.821  17
   0  -7  -6 4135.76 224.665  18
   0   7   6 4212.23 242.579  15
   0   7   6 4295.66 242.476  14
   0  -7  -7 11550.9 452.062   9
   0  -7  -7 11301.0 498.378   5
   0   7   7 12724.2 533.952  19
   0  -7  -7 10766.7 423.690  23
   0   7   7 12727.1 515.519  10
   0  -7  -7 11149.1 457.964  18
   0  -7  -7 11808.9 495.453  17
   0   7   7 11269.6 484.083  14
   0   7   7 11968.2 494.825  15
   0  -7  -8 628.955 69.3849   9
   0   7   8 629.419 92.9654  10
   0  -7  -8 698.451 96.1251   5
   0   7   8 759.094 107.157  19
   0  -7  -8 587.040 74.3018  18
   0  -7  -8 652.705 89.9283  17
   0   7   8 691.799 91.3437  15
   0   7   8 649.739 88.4644  14
   0  -7  -9 9763.60 407.003   9
   0  -7  -9 11382.0 485.830   5
   0   7   9 11277.3 513.342  19
   0  -7  -9 11155.4 518.213  22
   0  -7  -9 10761.2 362.688  20
   0   7   9 11031.1 496.967  10
   0  -7  -9 10801.1 428.198  18
   0  -7  -9 11295.8 476.406  17
   0   7   9 10332.3 464.958  15
   0  -7  -9 10972.6 494.308  16
   0   7   9 11319.2 475.605  14
   0  -7 -10-4.63814 20.8302   9
   0  -7 -10 10.9039 15.7425  20
   0  -7 -10 12.3481 39.9391  22
   0  -7 -10 37.9642 32.1482   5
   0  -7 -10 8.75446 26.4508   6
   0   7  10 23.4973 33.5125  19
   0  -7 -10 5.70465 21.8544  18
   0  -7 -10 26.6945 30.1776  17
   0   7  10-17.9560 32.0482  14
   0  -7 -10-10.5785 36.0142  16
   0   7  10 8.94827 30.4261  15
   0   7  11 17912.0 707.617  19
   0  -7 -11 16981.6 706.263  22
   0  -7 -11 17046.9 546.787  20
   0  -7 -11 15605.7 635.969   6
   0  -7 -11 16906.7 653.493   5
   0  -7 -11 16501.3 641.436  17
   0  -7 -11 15934.9 574.202  18
   0  -7 -11 15792.4 665.024  16
   0   7  11 16102.0 641.787  14
   0  -7 -12 2704.21 225.516  22
   0   7  12 2781.27 225.520  19
   0  -7 -12 2642.22 196.482   5
   0  -7 -12 2311.08 184.606   6
   0  -7 -12 2268.06 138.364  18
   0  -7 -12 2654.51 189.103  17
   0   7  12 2572.37 190.685  14
   0  -7 -13 2847.32 241.761  22
   0   7  13 3285.91 251.264  19
   0  -7 -13 3233.91 224.942   6
   0  -7 -13 2964.28 214.746   5
   0  -7 -13 3021.75 209.124  17
   0   7  13 3085.71 214.963  15
   0   7  13 2954.69 211.442  14
   0  -7 -14 746.189 103.158   8
   0  -7 -14 485.155 89.6741   6
   0  -7 -14 757.468 104.615   5
   0  -7 -14 599.246 113.933  22
   0  -7 -14 577.650 88.1060  17
   0   7  14 589.514 109.525  19
   0   7  14 831.847 109.181  14
   0   7  14 675.141 97.2181  15
   0  -7 -15 4165.79 260.771   8
   0  -7 -15 3871.95 264.512   6
   0  -7 -15 4038.91 301.322  22
   0   7  15 4284.14 301.010  19
   0   7  15 3384.69 276.670  12
   0  -7 -15 3698.68 239.819  17
   0   7  15 3415.67 240.063  15
   0   7  15 3869.65 253.183  14
   0  -7 -16 547.693 90.0845   8
   0  -7 -16 850.337 119.818   6
   0  -7 -16 491.748 102.385  22
   0   7  16 577.260 110.385  12
   0  -7 -16 634.826 95.1329  17
   0   7  16 585.662 113.660  19
   0  -7 -16 654.504 108.255  16
   0   7  16 627.873 97.5813  14
   0  -7 -17 3242.31 225.058   8
   0  -7 -17 3592.06 263.611   6
   0   7  17 3341.20 276.561  19
   0  -7 -17 3401.01 282.017  22
   0   7  17 3161.98 272.503  12
   0  -7 -17 3015.32 219.234  17
   0   7  17 3388.88 238.835  14
   0  -7 -17 3058.72 249.509  16
   0  -7 -18 525.589 99.5215   6
   0  -7 -18 325.962 88.9351  22
   0   7  18 477.851 99.6246  12
   0  -7 -18 412.812 76.9256  17
   0   7  18 490.781 104.787  19
   0   7  18 355.466 80.9858  14
   0  -7 -18 409.598 88.7346  16
   0  -7 -19 149.568 59.2474   6
   0  -7 -19 17.8098 42.6060  22
   0   7  19 81.4243 51.9247  12
   0   7  19 52.9642 49.9602  19
   0  -7 -19 119.115 47.1108  17
   0   7  19 134.618 56.8901  14
   0  -7 -19 73.5348 44.3436  16
   0  -7 -20 47.3725 40.8504   6
   0  -7 -20 92.2138 52.0296  22
   0  -7 -20 77.6363 40.3683  17
   0   7  20 73.6418 51.9605  19
   0  -7 -20-15.2830 36.3196  16
   0   7  20 113.901 52.1360  14
   0   7  20 49.8845 39.4006  12
   0   7  21 1612.43 195.183  12
   0  -7 -21 1968.83 206.794  16
   0  -7 -22 259.275 81.5546   6
   0   8 -24 78.2549 49.0161  15
   0   8 -22 88.6908 46.1607  15
   0   8 -21 69.4456 41.7453  20
   0  -8  21 134.347 67.8470   9
   0   8 -21 149.549 58.8015  15
   0  -8  20 2452.30 209.615   8
   0  -8  20 2644.22 255.962   9
   0  -8  20 2536.01 241.997   5
   0   8 -20 2298.97 246.377  16
   0   8 -20 2339.04 203.266  15
   0  -8  20 2107.45 192.686  13
   0  -8  19-15.9119 47.9629   5
   0  -8  19-17.9713 33.2592   9
   0  -8  19 12.7419 32.9816   8
   0   8 -19 24.0507 36.0358  15
   0   8 -19 17.8287 42.5977  16
   0  -8  19 11.7979 27.7900  13
   0  -8  18 92.2746 54.4403   5
   0  -8  18 82.2457 39.2605  13
   0  -8  18 52.2646 41.6890   9
   0  -8  18 25.5894 38.3668   8
   0   8 -18-17.1660 48.6003  16
   0   8 -18 59.0142 37.6071  15
   0  -8  17 74.3537 42.0500   5
   0  -8  17 55.7251 42.1795  23
   0  -8  17 23.3970 21.4768  13
   0  -8  17 16.8367 31.2528   9
   0  -8  17 25.6657 36.0963   8
   0   8 -17-12.3867 26.2990  10
   0   8 -17 33.0753 43.4039  16
   0   8 -17 36.9103 29.1802  14
   0   8 -17 23.1631 27.5681  15
   0   8 -16 333.144 59.1984   6
   0  -8  16 407.889 96.3482   9
   0   8 -16 298.250 75.6366  10
   0  -8  16 260.615 82.5452   5
   0  -8  16 482.859 95.8057  23
   0  -8  16 186.383 58.8343  13
   0   8 -16 276.500 78.6060  19
   0   8 -16 510.139 105.850  16
   0   8 -16 534.102 88.7402  15
   0   8 -16 280.479 61.9701  14
   0   8 -15 6.88558 17.8082   6
   0   8 -15 34.3962 24.4071  10
   0  -8  15 47.3824 47.9643   9
   0  -8  15 14.0156 36.7700   5
   0  -8  15 51.6567 39.1606  23
   0  -8  15 23.2080 32.6711  13
   0   8 -15 14.0384 30.1318  19
   0   8 -15 30.7731 33.0430  16
   0   8 -15 33.4557 31.5140  15
   0   8 -15 26.5972 22.9961  14
   0   8 -14 819.272 86.3401   6
   0  -8  14 1209.09 155.768   9
   0  -8  14 728.663 108.075  13
   0   8 -14 766.194 107.757  10
   0  -8  14 1132.50 142.123   5
   0   8 -14 1144.45 149.716  16
   0   8 -14 866.538 127.986  19
   0  -8  14 950.197 133.143  18
   0   8 -14 739.711 100.104  14
   0   8 -14 1180.85 130.409  15
   0   8 -13 136.785 49.0622  10
   0   8 -13 136.539 35.7194   6
   0  -8  13 148.323 61.8917   9
   0  -8  13 158.721 58.6288   5
   0  -8  13 150.918 52.7333  13
   0  -8  13 70.0013 45.3392  18
   0   8 -13 117.679 50.8199  19
   0   8 -13 186.973 63.8881  16
   0   8 -13 118.126 46.1672  15
   0   8 -13 145.685 46.5882  14
   0  -8  12 42.7800 40.5995   9
   0   8 -12 44.2154 19.4176   6
   0   8 -12 30.3543 30.5571  10
   0  -8  12 25.8456 33.9890   5
   0   8 -12 45.1393 21.3263  20
   0  -8  12 46.3645 27.7301  13
   0  -8  12 81.6734 43.9502  18
   0   8 -12 13.9399 21.2385  16
   0   8 -12 25.1603 33.1530  19
   0   8 -12 25.3363 29.8177  14
   0  -8  11 55.2960 42.1148   9
   0   8 -11 28.9499 30.9655  10
   0   8 -11 61.1744 24.7838   6
   0  -8  11 62.7336 44.7169   5
   0  -8  11 34.7565 35.1203  13
   0   8 -11 94.7026 43.7280  16
   0  -8  11 79.4642 40.3620  18
   0   8 -11 97.1461 48.9166  19
   0   8 -11 49.9115 34.3655  14
   0   8 -10 4666.62 225.027   6
   0  -8  10 5298.12 333.432   9
   0  -8  10 5405.15 327.856   5
   0  -8  10 5292.97 307.510  23
   0   8 -10 5362.75 292.531  10
   0  -8  10 5392.72 330.153  18
   0   8 -10 5435.05 321.626  19
   0   8 -10 5207.94 332.228  16
   0  -8  10 5041.54 311.103  13
   0   8 -10 5166.87 298.056  15
   0   8 -10 4802.79 269.621  14
   0  -8   9 142.013 59.1495   9
   0   8  -9 162.074 50.2355  10
   0  -8   9 180.462 60.8082   5
   0  -8   9 133.990 49.7032  23
   0  -8   9 175.383 56.2726  13
   0   8  -9 228.589 65.2886  19
   0  -8   9 187.967 64.8946  18
   0   8  -9 89.7119 48.0501  16
   0   8  -9 171.188 50.2084  14
   0   8  -9 100.588 46.0885  15
   0  -8   8 4057.61 276.058   9
   0  -8   8 3652.73 258.169   5
   0  -8   8 3767.80 195.927  22
   0  -8   8 4208.35 254.874  23
   0   8  -8 3804.57 230.585  10
   0   8  -8 3570.14 261.767  16
   0  -8   8 4076.64 271.995  18
   0   8  -8 3767.68 255.827  19
   0   8  -8 3871.32 245.662  15
   0   8  -8 3479.64 219.936  14
   0   8  -7 16.8472 20.1630  10
   0  -8   7 36.2412 34.4162   9
   0  -8   7 11.4923 32.6879   5
   0  -8   7-6.19263 19.7643  22
   0  -8   7-9.53388 28.9485  23
   0   8  -7-10.8406 28.6159  19
   0  -8   7-11.8264 28.4930  18
   0   8  -7-9.79347 31.6135  15
   0   8  -7 8.06773 25.8930  14
   0  -8   6 1160.55 138.425   9
   0  -8   6 1301.68 128.887  23
   0  -8   6 1258.70 110.143  22
   0   8  -6 1239.94 118.332  10
   0  -8   6 1233.54 139.178  18
   0   8  -6 1246.86 135.919  19
   0   8  -6 1211.53 128.261  15
   0   8  -6 1183.16 115.543  14
   0  -8   6 941.637 124.265  13
   0   8  -5 72.9068 35.8225  10
   0  -8   5 8.80782 36.6344  23
   0  -8   5 36.1255 29.9274  22
   0  -8   5 96.4549 48.5553  13
   0   8  -5 52.5361 40.8785  19
   0  -8   5 56.2115 38.3352  18
   0   8  -5 86.2817 42.5991  15
   0   8  -5 64.5651 35.6925  14
   0  -8   4 15069.6 601.347  23
   0  -8   4 15502.1 589.890  22
   0   8  -4 16115.5 602.058  10
   0   8  -4 15274.8 634.511  19
   0  -8   4 15019.6 637.480  17
   0  -8   4 15120.9 636.881  18
   0   8  -4 14469.1 612.239  15
   0   8  -4 13702.4 582.738  14
   0  -8   4 14357.9 650.841  13
   0   8  -3 23.9023 28.3296  10
   0  -8   3-10.7158 36.4482   9
   0  -8   3 8.55090 17.5944   1
   0  -8   3-16.2573 34.8455  23
   0  -8   3 32.5756 30.2077  22
   0  -8   3 12.3222 35.0972  13
   0   8  -3 31.1209 33.5620  19
   0  -8   3 43.4590 38.8405  17
   0   8  -3-18.9200 35.3067  15
   0   8  -3 48.7944 34.8949  14
   0  -8   2 8065.36 389.945   9
   0  -8   2 7056.08 346.083  23
   0  -8   2 8115.33 367.340  22
   0   8  -2 8116.53 361.515  10
   0   8  -2 7510.50 384.828  19
   0  -8   2 7124.00 380.871  17
   0  -8   2 7061.68 399.729  13
   0   8  -2 7219.77 366.308  15
   0   8  -2 7157.85 350.432  14
   0   8  -1 24.0502 25.7972  10
   0  -8   1 10.0288 28.5054   9
   0  -8   1 15.2436 22.3151   1
   0  -8   1 10.7083 25.7310   5
   0  -8   1-9.02012 32.0977  22
   0  -8   1 29.7001 30.7736  23
   0  -8   1 10.5961 30.2059  17
   0  -8   1 10.1431 30.8588  18
   0   8  -1-20.7619 38.7840  19
   0   8  -1 18.7746 35.0411  15
   0   8  -1 24.8558 33.2838  14
   0  -8   1 37.8539 38.4389  13
   0  -8   0 9185.94 427.787   9
   0  -8   0 9181.95 368.785   1
   0  -8   0 8715.45 435.770   5
   0  -8   0 9765.02 432.324  22
   0  -8   0 8880.77 390.281  23
   0   8   0 9125.21 408.129  10
   0  -8   0 9396.01 432.836  18
   0   8   0 8780.39 436.882  19
   0  -8   0 8853.58 434.093  17
   0   8   0 8553.57 416.128  15
   0   8   0 9039.97 408.782  14
   0  -8  -1 320.032 66.1174   9
   0   8   1 374.131 68.6088  10
   0  -8  -1 393.725 58.4308   1
   0  -8  -1 189.643 61.6761   5
   0  -8  -1 326.568 60.6837  23
   0  -8  -1 307.156 70.4623  22
   0   8   1 243.016 66.1547  19
   0  -8  -1 338.191 71.7907  18
   0   8   1 331.791 68.4512  14
   0   8   1 356.808 71.4604  15
   0  -8  -2 21890.1 833.116   9
   0  -8  -2 21255.0 856.052   5
   0  -8  -2 23269.2 794.313   1
   0  -8  -2 23171.8 862.375  22
   0  -8  -2 21489.5 787.728  23
   0   8   2 22050.6 826.395  10
   0   8   2 22307.3 866.104  19
   0  -8  -2 23403.9 847.330  18
   0   8   2 21202.8 835.608  15
   0   8   3 176.308 50.6037  10
   0  -8  -3 272.308 60.6312   9
   0  -8  -3 231.660 65.3150   5
   0  -8  -3 302.907 56.4971   1
   0  -8  -3 241.061 49.4016  23
   0  -8  -3 259.450 69.1725  22
   0  -8  -3 284.810 62.7224  18
   0   8   3 250.747 67.9241  19
   0   8   3 227.324 61.6473  15
   0  -8  -4 4683.99 265.517   9
   0  -8  -4 5341.42 263.848   1
   0  -8  -4 5195.39 297.282   5
   0  -8  -4 4494.25 231.430  23
   0   8   4 4951.08 278.181  10
   0  -8  -4 4704.76 270.203  18
   0   8   4 4713.45 298.720  19
   0  -8  -4 5154.36 295.443  17
   0   8   4 4864.95 280.736  15
   0   8   5 200.817 56.5419  10
   0  -8  -5 285.264 57.9940   9
   0  -8  -5 251.589 54.8240   1
   0  -8  -5 168.586 53.3191   5
   0  -8  -5 200.494 41.8802  23
   0   8   5 159.433 57.8951  19
   0  -8  -5 257.257 64.7486  17
   0  -8  -5 156.465 46.8810  18
   0   8   5 251.239 65.2260  15
   0  -8  -6 7453.80 344.438   9
   0  -8  -6 8690.01 369.630   1
   0  -8  -6 7151.35 375.526   5
   0  -8  -6 6320.63 299.271  23
   0  -8  -6 7773.58 409.654  22
   0   8   6 7892.47 381.810  10
   0  -8  -6 7498.69 377.079  17
   0  -8  -6 7575.30 355.487  18
   0   8   6 7568.63 399.993  19
   0   8   6 6961.77 363.481  15
   0   8   6 7059.59 360.033  14
   0   8   7 83.0508 45.9328  10
   0  -8  -7 44.3892 31.4719   9
   0  -8  -7 85.1100 46.9484   5
   0  -8  -7 71.0806 41.4394   1
   0  -8  -7-12.7953 47.7080  22
   0  -8  -7 70.2184 30.5326  23
   0  -8  -7 72.4141 42.9899  17
   0  -8  -7 130.228 43.3772  18
   0   8   7 12.0982 36.8831  19
   0   8   7 39.7940 35.4965  15
   0   8   7 142.765 56.0003  14
   0  -8  -8 12024.7 502.020   9
   0  -8  -8 14311.0 563.008   1
   0  -8  -8 11732.2 553.717   5
   0  -8  -8 12045.7 522.553   6
   0  -8  -8 13339.6 608.763  22
   0   8   8 14083.8 587.093  10
   0  -8  -8 13330.9 568.212  17
   0   8   8 13502.1 602.315  19
   0  -8  -8 13194.8 526.934  18
   0   8   8 12636.9 551.057  14
   0   8   8 13280.1 562.775  15
   0  -8  -9 493.614 68.7911   9
   0   8   9 744.407 108.267  10
   0  -8  -9 606.297 97.5107   5
   0  -8  -9 957.405 112.669   1
   0  -8  -9 727.773 94.1148   6
   0  -8  -9 582.706 109.524  22
   0   8   9 839.674 120.488  19
   0  -8  -9 704.664 100.236  17
   0  -8  -9 637.725 79.8237  18
   0   8   9 759.031 102.612  14
   0   8   9 856.917 112.107  15
   0  -8 -10 1712.35 160.938   5
   0  -8 -10 1429.09 138.008   6
   0  -8 -10 1544.96 173.601  22
   0   8  10 1530.78 167.449  19
   0   8  10 1794.79 171.286  10
   0  -8 -10 1424.62 121.615  18
   0  -8 -10 1585.77 153.856  17
   0   8  10 1547.76 150.006  14
   0   8  10 1582.10 153.433  15
   0   8  11 226.563 68.9300  10
   0  -8 -11 231.974 57.8623   6
   0  -8 -11 99.7027 47.5224   5
   0  -8 -11 180.254 70.5497  22
   0   8  11 251.946 72.3186  19
   0  -8 -11 193.688 61.0072  17
   0   8  11 222.313 62.3843  14
   0  -8 -12 3376.80 236.963   6
   0  -8 -12 3944.74 261.235   5
   0  -8 -12 3785.03 293.080  22
   0   8  12 3493.80 275.546  19
   0   8  12 3643.86 269.161  10
   0  -8 -12 3788.75 249.459  17
   0   8  12 3216.34 236.782  14
   0  -8 -13 2057.14 194.959   8
   0  -8 -13 1708.24 166.138   6
   0  -8 -13 1791.83 171.893   5
   0   8  13 1681.83 192.595  19
   0  -8 -13 1869.61 203.343  22
   0   8  13 1802.13 187.342  10
   0  -8 -13 1852.16 169.213  17
   0   8  13 1982.70 177.327  15
   0   8  13 1729.35 168.640  14
   0  -8 -14 5541.74 335.320   8
   0  -8 -14 5112.38 311.978   6
   0  -8 -14 5230.10 312.856   5
   0  -8 -14 5252.77 365.456  22
   0   8  14 4983.63 346.605  19
   0   8  14 4375.81 338.212  12
   0   8  14 4810.04 333.319  10
   0  -8 -14 5169.82 304.246  17
   0   8  14 4977.21 310.066  14
   0  -8 -14 4364.82 314.197  16
   0   8  14 5107.63 311.515  15
   0  -8 -15 26.3532 31.1817   8
   0   8  15-15.3009 32.6355  10
   0  -8 -15 38.3334 33.0400   6
   0  -8 -15 70.1977 53.1115  22
   0   8  15 17.0114 40.4834  12
   0   8  15 32.9356 52.8426  19
   0  -8 -15 34.3009 38.2687  17
   0  -8 -15-14.2972 30.5019  16
   0   8  15 11.9979 38.4000  14
   0   8  15 60.2959 40.5448  15
   0   8  16 950.745 147.256  10
   0  -8 -16 950.649 128.171   8
   0  -8 -16 1052.19 136.970   6
   0  -8 -16 1056.11 162.837  22
   0   8  16 958.460 152.935  12
   0   8  16 889.243 146.492  19
   0  -8 -16 1047.34 128.912  17
   0   8  16 893.801 125.250  15
   0  -8 -16 693.872 123.911  16
   0   8  16 805.233 119.819  14
   0   8  17 33.7149 40.0898  10
   0  -8 -17 38.3699 40.3060   8
   0  -8 -17 57.0354 49.7515   6
   0  -8 -17 75.5114 53.2901  22
   0   8  17-17.8276 32.7369  12
   0   8  17 53.2822 56.8293  19
   0  -8 -17-11.8460 39.4314  17
   0   8  17 38.2303 40.6599  14
   0  -8 -17 61.1691 51.3991  16
   0   8  18 2864.51 270.007  12
   0   8  18 3419.48 289.109  10
   0  -8 -18 2907.94 248.548   6
   0  -8 -18 2809.05 221.898  17
   0  -8 -18 3208.39 268.994  16
   0   8  19 678.449 137.555  12
   0  -8 -19 865.833 140.415  16
   0  -8 -19 868.922 134.588   6
   0  -8 -20 1254.34 165.211   6
   0  -8 -21 51.6922 40.1422   6
   0   9 -20 27.4034 38.0526  15
   0  -9  20-14.9460 34.9902   8
   0   9 -19 1445.56 165.445  15
   0  -9  19 1431.16 166.893   8
   0  -9  18 97.8889 53.0340  13
   0  -9  18 181.618 67.8383   8
   0   9 -18 106.503 56.3447  15
   0  -9  17 433.307 95.1663  13
   0  -9  17 584.706 119.206   5
   0  -9  17 425.628 100.064   8
   0   9 -17 440.380 94.1645  10
   0  -9  17 479.601 114.720   9
   0   9 -17 447.426 104.190  16
   0   9 -17 380.303 85.4954  15
   0  -9  16 74.6093 56.3462   9
   0   9 -16 38.8310 36.1308  10
   0  -9  16 76.1564 45.7128   8
   0  -9  16 16.6846 46.9833   5
   0  -9  16 13.9673 32.9772  13
   0   9 -16 16.4291 35.0733  19
   0   9 -16 51.6626 36.2554  15
   0   9 -16 18.0459 38.5532  16
   0  -9  15 625.154 111.646   8
   0  -9  15 741.360 131.101   9
   0   9 -15 676.524 105.986  10
   0  -9  15 518.176 110.806   5
   0  -9  15 833.726 126.261  23
   0  -9  15 600.146 110.218  13
   0   9 -15 509.650 111.942  19
   0   9 -15 664.563 133.611  16
   0   9 -15 648.753 108.176  15
   0  -9  14-17.5783 53.2043   9
   0   9 -14 36.1376 36.0539  10
   0  -9  14 31.6886 47.7996   5
   0  -9  14 155.489 58.4212  23
   0  -9  14 70.1712 44.6477  13
   0   9 -14 15.4347 36.9168  19
   0   9 -14 84.8046 57.4048  16
   0   9 -14 50.0966 42.1641  15
   0   9 -14 28.5173 30.0304  14
   0  -9  13 5975.29 396.807   9
   0  -9  13 5756.46 377.106   5
   0  -9  13 6188.53 366.100  23
   0   9 -13 5527.99 330.249  10
   0   9 -13 6574.18 404.311  16
   0   9 -13 5960.66 376.469  19
   0   9 -13 6035.21 352.047  15
   0  -9  13 4813.21 338.323  13
   0   9 -13 5585.83 308.808  14
   0  -9  12 49.7960 43.5623   9
   0   9 -12-11.2943 26.7846  10
   0  -9  12 30.1361 45.5246   5
   0  -9  12 13.1400 42.1020  23
   0  -9  12-14.0391 33.4038  13
   0  -9  12 63.1524 47.8634  18
   0   9 -12 16.0299 42.0912  16
   0   9 -12 28.9499 34.6721  19
   0   9 -12 28.0395 34.2200  14
   0  -9  11 258.243 79.7301   9
   0   9 -11 251.668 66.2482  10
   0  -9  11 307.725 80.3067   5
   0  -9  11 342.372 82.8311  23
   0  -9  11 252.993 72.3217  13
   0   9 -11 196.470 66.1125  19
   0  -9  11 446.804 98.1135  18
   0   9 -11 374.738 92.1230  16
   0   9 -11 250.968 60.4529  14
   0   9 -10 21.0701 27.4222  10
   0  -9  10 46.7092 33.3923   9
   0  -9  10 36.6303 31.9586  23
   0  -9  10 56.5874 39.9364  13
   0   9 -10-15.2312 32.6974  16
   0  -9  10-15.0333 39.5096  18
   0   9 -10 27.3040 35.8692  19
   0   9 -10 27.7803 31.0524  14
   0   9 -10 23.6713 37.9809  15
   0  -9   9 2650.24 236.979   9
   0  -9   9 2731.60 213.674  23
   0   9  -9 2553.07 195.216  10
   0   9  -9 2436.50 220.554  19
   0   9  -9 2665.60 236.410  16
   0  -9   9 2539.46 226.253  18
   0   9  -9 2514.97 205.701  15
   0   9  -9 2507.20 187.568  14
   0  -9   9 2042.84 207.853  13
   0   9  -8 10.0084 30.1274  10
   0  -9   8-14.7325 35.3363   9
   0  -9   8 22.7056 34.3083  23
   0  -9   8 28.4780 34.0457  13
   0   9  -8 102.132 49.5633  16
   0  -9   8 28.6316 37.6428  18
   0   9  -8 13.0159 27.9520  19
   0   9  -8 11.5485 30.3092  15
   0   9  -8 46.0795 39.1908  14
   0  -9   7 5108.91 306.529  23
   0  -9   7 4778.51 258.267  22
   0   9  -7 5276.57 294.942  10
   0  -9   7 5860.75 352.671  18
   0   9  -7 5263.17 328.929  19
   0   9  -7 5181.92 312.381  15
   0   9  -7 4862.99 279.543  14
   0   9  -6 28.6845 28.8146  10
   0  -9   6-8.02447 28.2120  22
   0  -9   6 10.5345 29.7610  23
   0  -9   6 13.3430 34.9872   5
   0  -9   6 13.6710 38.8257  18
   0   9  -6 87.9976 46.7836  19
   0   9  -6 22.6688 36.4695  15
   0   9  -6 18.4307 31.0441  14
   0   9  -5 596.341 86.2924  10
   0  -9   5 458.230 92.5646   9
   0  -9   5 443.436 78.9550  23
   0  -9   5 568.233 80.5579  22
   0  -9   5 408.068 85.8285   5
   0   9  -5 534.353 95.5711  19
   0   9  -5 463.018 80.3524  14
   0   9  -5 439.017 84.1090  15
   0  -9   4 26.2256 34.4193   9
   0   9  -4 18.7052 26.3881  10
   0  -9   4-26.0089 34.0974   5
   0  -9   4 9.70477 25.3556  23
   0  -9   4 36.6256 33.7459  22
   0   9  -4-12.3154 29.5971  19
   0  -9   4 14.6846 35.2012  13
   0   9  -4 18.6390 28.1238  14
   0   9  -4 11.1640 29.3494  15
   0  -9   3 4298.60 281.794   9
   0  -9   3 3445.14 263.771   5
   0  -9   3 3519.62 234.783  22
   0  -9   3 3890.63 239.160  23
   0   9  -3 3821.39 238.176  10
   0  -9   3 3355.90 254.228  18
   0   9  -3 3926.40 268.758  19
   0  -9   3 3539.32 278.928  13
   0   9  -3 3825.63 254.016  15
   0   9  -3 3160.10 219.088  14
   0  -9   2-24.8067 35.1225   9
   0   9  -2-9.37174 28.2857  10
   0  -9   2 12.7079 40.7924   5
   0  -9   2-5.16498 18.8838   1
   0  -9   2 10.2101 30.8064  22
   0  -9   2-12.4340 39.9827  18
   0  -9   2-12.7129 30.5263  17
   0   9  -2 36.8081 39.5657  19
   0   9  -2-11.0797 31.4706  15
   0   9  -2-18.8793 33.4407  14
   0  -9   1 6255.97 364.687   9
   0  -9   1 7028.16 294.597   1
   0  -9   1 6222.04 369.642   5
   0  -9   1 6757.64 359.460  22
   0  -9   1 6496.40 326.671  23
   0   9  -1 6991.01 347.197  10
   0   9  -1 6417.93 371.133  19
   0  -9   1 6883.62 376.288  18
   0   9  -1 6412.93 358.446  15
   0   9  -1 6364.62 338.881  14
   0  -9   0 93.6330 46.7924   9
   0   9   0 57.0771 39.3385  10
   0  -9   0 49.8894 42.1795   5
   0  -9   0 6.12282 20.5049   1
   0  -9   0 33.6415 37.9082  22
   0  -9   0 16.2566 29.9311  23
   0   9   0 74.1508 46.0220  19
   0  -9   0 47.5729 40.2604  18
   0   9   0 38.6256 35.7652  14
   0   9   0-11.0699 33.6208  15
   0  -9  -1 3507.30 247.460   9
   0  -9  -1 4132.28 214.092   1
   0  -9  -1 3881.15 272.024   5
   0  -9  -1 3493.33 215.706  23
   0   9   1 3994.57 247.347  10
   0   9   1 3541.33 262.153  19
   0  -9  -1 4010.84 264.799  18
   0   9   1 4145.65 263.283  15
   0   9   1 3721.72 239.971  14
   0   9   2 385.975 73.7799  10
   0  -9  -2 373.612 78.2173   9
   0  -9  -2 295.784 76.1745   5
   0  -9  -2 350.243 59.8884   1
   0  -9  -2 232.378 72.2693  22
   0  -9  -2 301.567 58.0034  23
   0  -9  -2 306.616 73.3485  18
   0  -9  -2 431.133 90.0241  17
   0   9   2 265.204 72.3893  19
   0   9   2 286.945 69.1812  14
   0   9   2 189.085 61.5432  15
   0  -9  -3 8957.43 431.167   9
   0  -9  -3 9157.82 459.485   5
   0  -9  -3 9511.62 399.420   1
   0  -9  -3 7741.68 370.740  23
   0  -9  -3 8936.64 462.022  22
   0   9   3 9049.34 430.050  10
   0  -9  -3 8961.59 454.617  17
   0  -9  -3 8643.36 432.250  18
   0   9   3 8924.99 463.257  19
   0   9   3 9346.73 448.985  15
   0   9   3 9088.32 428.115  14
   0   9   4 31.4544 31.6723  10
   0  -9  -4 10.2171 32.5682   9
   0  -9  -4 24.6160 45.4848   5
   0  -9  -4 57.3704 36.9129   1
   0  -9  -4 65.9256 30.3532  23
   0  -9  -4-13.2760 42.6581  22
   0   9   4 65.2361 44.3183  19
   0  -9  -4 12.2435 45.4070  17
   0  -9  -4 86.3723 46.0021  18
   0   9   4 20.4841 37.9492  14
   0   9   4 22.5763 38.2807  15
   0  -9  -5 11575.4 520.706   9
   0  -9  -5 10824.2 547.651   5
   0  -9  -5 13805.4 528.775   1
   0  -9  -5 12999.8 596.412  22
   0   9   5 12557.2 552.179  10
   0   9   5 11991.1 579.372  19
   0  -9  -5 11856.7 561.807  17
   0  -9  -5 12466.6 540.899  18
   0   9   5 11947.8 536.613  14
   0   9   5 12110.6 552.657  15
   0   9   6 123.937 53.9413  10
   0  -9  -6 84.5164 38.7009   9
   0  -9  -6 147.801 60.2479   5
   0  -9  -6 214.093 56.0753   1
   0  -9  -6 100.567 63.5874  22
   0  -9  -6 225.111 60.6008  18
   0   9   6 217.893 68.6770  19
   0  -9  -6 196.317 61.6371  17
   0   9   6 161.676 61.9759  15
   0   9   6 95.8995 51.1186  14
   0  -9  -7 2019.81 161.070   9
   0   9   7 2134.21 189.845  10
   0  -9  -7 2202.76 174.696  18
   0  -9  -7 1955.54 183.679  17
   0   9   7 2389.63 216.174  19
   0   9   7 2236.27 192.947  15
   0  -9  -7 1786.58 180.587   5
   0  -9  -7 2738.34 191.780   1
   0   9   8 807.968 119.055  10
   0  -9  -8 818.076 119.316   5
   0  -9  -8 984.901 119.685   1
   0   9   8 863.474 137.102  19
   0  -9  -8 835.615 105.192  18
   0  -9  -8 853.776 122.378  17
   0   9   8 1082.67 136.615  15
   0  -9  -9 5812.68 352.865   5
   0  -9  -9 6952.58 359.361   1
   0  -9  -9 6669.10 410.947  22
   0   9   9 6634.89 374.692  10
   0   9   9 5975.37 385.753  19
   0  -9  -9 6293.22 361.332  17
   0   9   9 5978.36 354.892  15
   0   9  10 532.655 103.671  10
   0  -9 -10 679.508 108.969   1
   0  -9 -10 525.710 100.661   5
   0  -9 -10 401.287 101.030  22
   0  -9 -10 702.360 112.004  17
   0   9  10 566.092 109.943  19
   0   9  10 595.879 102.660  14
   0  -9 -11 6928.14 387.651   5
   0  -9 -11 8037.26 408.931   1
   0  -9 -11 7082.69 444.531  22
   0   9  11 7239.93 415.095  10
   0  -9 -11 6686.15 385.209  17
   0   9  11 7063.10 430.595  19
   0   9  11 6881.19 387.403  14
   0   9  12 14.6653 41.2390  10
   0  -9 -12-15.9273 47.7930   8
   0  -9 -12-13.0099 38.9700   1
   0  -9 -12 12.8266 35.8040   5
   0  -9 -12 36.0022 50.8572  22
   0  -9 -12-12.7511 40.4816  17
   0   9  12-16.3538 52.3932  19
   0   9  12 49.2001 43.4152  14
   0   9  12-12.8886 41.0968  15
   0  -9 -13 2429.60 231.113   8
   0  -9 -13 2426.05 211.712   5
   0  -9 -13 2355.20 215.266   1
   0   9  13 2768.80 254.478  19
   0  -9 -13 2462.61 250.691  22
   0   9  13 2157.93 240.615  12
   0   9  13 2841.70 244.156  10
   0  -9 -13 2385.04 210.529  17
   0   9  13 2086.76 206.681  15
   0   9  13 2550.78 216.568  14
   0   9  14 80.2003 53.9300  10
   0  -9 -14 141.993 60.1427   8
   0  -9 -14 143.798 62.7764   1
   0  -9 -14 159.584 57.7209   5
   0  -9 -14 77.2917 61.8934  22
   0   9  14 170.209 69.5060  12
   0  -9 -14 143.452 61.5441  17
   0   9  14 157.935 74.8757  19
   0   9  14 135.315 59.1986  15
   0  -9 -15 5368.15 353.777   8
   0   9  15 4273.31 360.924  12
   0   9  15 5532.52 374.502  10
   0  -9 -15 5198.91 330.832  17
   0   9  15 4940.62 333.388  15
   0  -9 -15 6100.63 369.050   1
   0  -9 -16 1375.19 166.341   8
   0  -9 -16 1014.50 137.808  17
   0 -10  17 35.4999 45.7076   8
   0 -10  17 16.4216 41.9640  13
   0 -10  16 1796.71 203.102   8
   0 -10  16 987.953 154.191  13
   0 -10  15 196.165 75.4407   8
   0 -10  15 114.505 57.4711  23
   0 -10  15 33.0075 38.8111  13
   0 -10  14 15.8336 44.4077  23
   0 -10  14 148.853 62.7802  13
   0 -10  14 71.4698 42.3645   8
   0  10 -14 42.6628 42.5702  15
   0 -10  13-19.5213 35.9966   9
   0 -10  13-17.8879 32.8905   8
   0  10 -13 12.7913 23.2518  10
   0 -10  13-45.8443 45.8115  23
   0 -10  13-16.6496 35.1237  13
   0  10 -13 17.0706 40.6279  19
   0  10 -13 56.2351 44.6778  15
   0 -10  12 304.553 90.8343   9
   0  10 -12 224.465 64.4210  10
   0 -10  12 206.989 72.0343  23
   0 -10  12 166.896 66.2053  13
   0  10 -12 281.605 81.0425  19
   0  10 -12 54.9550 51.9486  16
   0  10 -12 152.936 61.0425  15
   0  10 -11 48.6352 36.2615  10
   0 -10  11 148.478 68.5615   9
   0 -10  11 85.4795 45.3878  23
   0 -10  11 100.412 63.9204  13
   0  10 -11 48.3615 45.5319  19
   0  10 -11 89.6101 60.5244  16
   0  10 -11 71.8248 43.1239  14
   0 -10  10 2014.38 214.678   5
   0 -10  10 1858.61 189.917  23
   0  10 -10 1819.01 173.364  10
   0  10 -10 1998.62 209.345  19
   0 -10  10 1947.78 211.075  18
   0  10 -10 2279.48 235.513  16
   0  10 -10 1804.44 163.014  14
   0 -10  10 1494.22 194.321  13
   0  10  -9 116.443 52.3477  10
   0 -10   9 213.062 74.0855   5
   0 -10   9 198.563 62.9975  23
   0 -10   9 67.5527 56.9189  13
   0  10  -9 246.355 75.5017  19
   0  10  -9 188.969 75.8487  16
   0 -10   9 119.166 65.7126  18
   0  10  -9 202.216 62.7560  15
   0  10  -9 205.653 59.5241  14
   0 -10   8 68.7599 51.9271   9
   0  10  -8 67.8609 41.4577  10
   0 -10   8 102.168 47.0043  23
   0 -10   8 79.9540 51.0895   5
   0 -10   8 83.3367 53.4588  18
   0  10  -8 67.4693 44.2544  16
   0  10  -8 75.4748 51.0691  19
   0  10  -8 106.947 53.3672  15
   0  10  -8 134.184 46.2741  14
   0 -10   8 152.654 65.0629  13
   0 -10   7 335.229 87.8932   9
   0  10  -7 200.235 61.5451  10
   0 -10   7 331.129 87.4781   5
   0 -10   7 282.657 74.0996  23
   0  10  -7 267.327 79.7235  19
   0  10  -7 215.869 77.7740  16
   0  10  -7 172.008 69.5258  15
   0 -10   7 272.739 83.4565  13
   0  10  -7 248.867 63.3691  14
   0 -10   6 2696.46 246.552   9
   0 -10   6 2817.42 248.553   5
   0 -10   6 2659.32 213.395  23
   0  10  -6 2623.30 203.150  10
   0  10  -6 2109.00 215.734  19
   0  10  -6 2498.06 217.606  15
   0  10  -6 2383.96 191.366  14
   0  10  -5-10.8957 32.6102  10
   0 -10   5-31.6039 41.2540   9
   0 -10   5-15.3704 40.0546   5
   0 -10   5 49.9228 39.3674  22
   0 -10   5-11.3663 34.0529  23
   0  10  -5 14.5025 34.6822  19
   0 -10   5-15.6525 37.3603  18
   0  10  -5-13.0602 31.1709  15
   0  10  -5 20.9798 29.3802  14
   0 -10   4 4281.14 305.931   9
   0 -10   4 3368.09 282.126   5
   0 -10   4 4245.10 261.962  22
   0 -10   4 3925.57 257.468  23
   0  10  -4 4347.05 268.312  10
   0 -10   4 4247.36 306.997  18
   0  10  -4 3727.31 287.623  19
   0  10  -4 3942.62 256.172  14
   0  10  -4 3655.48 273.254  15
   0  10  -3 43.1494 30.2321  10
   0 -10   3-15.0013 42.2518   9
   0 -10   3-29.9556 47.7918   5
   0 -10   3 10.4298 31.1948  23
   0 -10   3 11.2556 31.5035  22
   0  10  -3 28.7420 40.6789  19
   0 -10   3 15.0207 35.8215  18
   0  10  -3-12.9550 41.5068  15
   0  10  -3 21.2201 31.8216  14
   0 -10   2 3519.54 270.773   9
   0 -10   2 3557.42 281.715   5
   0 -10   2 3304.28 225.836  23
   0 -10   2 3417.13 246.033  22
   0  10  -2 3649.81 245.783  10
   0  10  -2 3505.60 274.497  19
   0 -10   2 4060.63 289.543  18
   0  10  -2 3522.02 242.747  14
   0  10  -2 3584.08 262.747  15
   0  10  -1 87.2729 41.7513  10
   0 -10   1 85.2261 54.4643   9
   0 -10   1 112.054 51.1991  22
   0 -10   1 104.795 44.9985  23
   0  10  -1 57.6493 48.8142  19
   0 -10   1 115.252 59.4599  18
   0  10  -1 103.363 55.2449  15
   0  10  -1 21.6711 32.6131  14
   0 -10   0 4581.19 304.969   9
   0 -10   0 4275.71 309.542   5
   0 -10   0 4227.89 253.488  23
   0 -10   0 4364.71 297.219  22
   0  10   0 4263.02 273.991  10
   0 -10   0 4723.64 319.972  17
   0 -10   0 4244.20 300.711  18
   0  10   0 4241.26 312.824  19
   0  10   0 4730.38 305.215  15
   0  10   0 4213.49 270.756  14
   0 -10  -1-13.4915 45.2262   9
   0  10   1 22.3536 33.5381  10
   0 -10  -1 187.806 68.6007   5
   0 -10  -1 13.6050 38.2713  22
   0  10   1 58.3188 49.3291  19
   0 -10  -1 43.7349 34.8005  17
   0 -10  -1 27.5815 35.9139  18
   0  10   1 144.571 61.3901  14
   0  10   1 116.692 55.3851  15
   0 -10  -2 3185.45 243.718   9
   0 -10  -2 2710.32 242.108   5
   0 -10  -2 3195.31 255.751  22
   0  10   2 3071.49 229.430  10
   0  10   2 3049.89 259.209  19
   0 -10  -2 3151.63 257.207  17
   0 -10  -2 2883.42 237.218  18
   0  10   2 3347.23 251.298  15
   0  10   2 3364.85 234.864  14
   0  10   3 11.6175 27.5385  10
   0 -10  -3 12.5948 29.7328   9
   0 -10  -3-14.2516 33.7785   5
   0 -10  -3 29.5669 41.6094  22
   0 -10  -3 39.4358 31.1363  18
   0 -10  -3-14.4598 34.4411  17
   0  10   3-14.9307 39.0949  19
   0  10   3 52.4217 39.5423  15
   0  10   3 57.3272 48.7183  14
   0 -10  -4 1258.52 143.969   9
   0 -10  -4 1135.17 148.455   5
   0 -10  -4 1559.95 135.907   1
   0 -10  -4 1398.85 170.330  22
   0  10   4 1419.55 152.116  10
   0  10   4 1501.84 176.485  19
   0 -10  -4 1254.31 147.236  18
   0 -10  -4 1285.73 160.704  17
   0  10   4 1499.26 154.817  14
   0  10   4 1386.85 159.107  15
   0  10   5 110.588 52.1877  10
   0 -10  -5 155.591 61.7795   5
   0 -10  -5 171.247 55.7741   1
   0 -10  -5 74.5706 41.5989  18
   0  10   5 108.105 59.5642  19
   0 -10  -5 86.4662 53.1728  17
   0  10   5 106.720 56.9469  15
   0  10   5 129.905 57.5680  14
   0 -10  -6 7239.23 421.780   5
   0 -10  -6 8668.35 397.229   1
   0 -10  -6 8851.40 481.190  22
   0  10   6 7945.67 420.015  10
   0 -10  -6 7548.77 433.489  17
   0  10   6 7934.95 458.977  19
   0 -10  -6 6844.60 393.380  18
   0  10   6 7716.58 408.477  14
   0  10   6 7133.78 417.476  15
   0  10   7 170.964 62.3264  10
   0 -10  -7 56.5020 53.8035   5
   0 -10  -7 118.302 51.8885   1
   0 -10  -7 51.5799 66.0273  22
   0 -10  -7 43.2499 55.1804  17
   0  10   7 96.4730 64.2343  19
   0  10   7 172.171 63.9858  14
   0  10   7 95.5647 61.6563  15
   0 -10  -8 7318.56 373.602   1
   0 -10  -8 6338.07 387.714   5
   0 -10  -8 6879.47 436.034  22
   0  10   8 6963.89 394.374  10
   0 -10  -8 6554.75 396.013  17
   0  10   8 6520.68 419.359  19
   0  10   8 6583.03 373.636  14
   0  10   8 6231.86 384.776  15
   0 -10  -9 56.0755 52.4914   8
   0  10   9 113.024 55.9065  10
   0 -10  -9 14.1245 49.2764   5
   0 -10  -9 84.4438 55.2660   1
   0 -10  -9 36.9266 48.1175  22
   0 -10  -9 116.269 53.2154  17
   0  10   9 51.4479 52.8039  14
   0 -10 -10 4699.44 290.756   1
   0 -10 -10 3421.11 276.612   5
   0 -10 -10 3529.29 280.962  17
   0 -10 -10 4075.74 333.173   8
   0  10  10 4427.84 307.064  10
   0 -10 -11 147.679 63.0974   1
   0 -10 -11 114.182 66.9161   5
   0 -10 -11 190.667 70.7933  17
   0 -10 -11 93.3996 65.5453   8
   0  10  11 122.798 58.5147  10
   0 -10 -12 7487.85 408.601   1
   0 -10 -12 7233.72 407.330   5
   0 -10 -12 6020.29 385.273  17
   0 -10 -12 6273.95 424.989   8
   0  10  12 6797.04 418.174  10
   0 -10 -13 519.586 101.664   1
   0 -10 -13 463.709 109.342   8
   0 -10 -13 429.788 99.0404  17
   0 -11  11 172.823 68.2052  23
   0 -11  10 151.699 59.7724  23
   0 -11   9 1654.62 183.612  23
   0 -11   8-14.0419 48.8848  23
   0 -11   7 1824.75 209.636   9
   0 -11   7 1407.40 163.819  23
   0 -11   6 35.7287 49.8842   5
   0 -11   6 93.7703 56.1326   9
   0  11  -6 34.5711 45.1638  14
   0 -11   6 104.094 47.3002  23
   0 -11   5 1356.62 178.290   5
   0 -11   5 1207.99 167.273   9
   0  11  -5 1153.08 138.315  14
   0 -11   5 1272.37 146.235  23
   0 -11   4 155.438 70.5770   5
   0 -11   4 107.112 65.3675   9
   0  11  -4 35.1988 46.1180  14
   0 -11   3 4332.26 323.838   9
   0 -11   3 3571.22 307.173   5
   0  11  -3 3976.24 273.812  10
   0 -11   3 3943.22 315.137  18
   0  11  -3 4254.83 278.045  14
   0  11  -2 12.3612 31.7551  10
   0 -11   2-16.9395 53.5694   9
   0 -11   2-16.9244 47.1870   5
   0 -11   2 13.4676 34.5987  22
   0 -11   2-17.0246 40.2439  18
   0  11  -2 11.9850 37.7834  14
   0 -11   1 2948.17 254.444   9
   0 -11   1 2460.52 243.408   5
   0 -11   1 2857.51 236.573  22
   0  11  -1 2798.40 222.682  10
   0 -11   1 2851.44 253.156  18
   0  11  -1 2431.25 208.434  14
   0 -11   0 15.9858 50.4082   9
   0  11   0 50.0430 41.5228  10
   0 -11   0 49.8260 42.8274   5
   0 -11   0 14.8267 49.3229  22
   0 -11   0 16.3191 42.1648  18
   0  11   0 24.5661 38.7728  14
   0 -11  -1 4294.51 325.919   5
   0 -11  -1 4784.34 330.232  22
   0  11   1 4546.05 299.027  10
   0 -11  -1 4318.90 313.538   9
   0  11   1 4181.74 289.611  14
   0  11   2 334.637 80.3427  10
   0 -11  -2 277.428 86.1356   5
   0 -11  -2 371.108 96.5424  22
   0 -11  -2 235.665 87.6436  17
   0  11   2 202.000 74.4486  14
   0 -11  -3 10497.3 563.111   5
   0 -11  -3 11783.4 591.084  22
   0  11   3 11788.2 545.513  10
   0 -11  -3 10724.7 574.985  17
   0  11   3 10336.9 522.742  14
   0 -11  -4-32.1844 58.4194   5
   0 -11  -4-17.4369 58.1549  22
   0 -11  -4-33.4622 52.9734  17
   0  11   4 80.5845 59.7651  10
   0 -11  -5 6467.62 411.418  17
   0  11   5 7285.32 395.122  10
   0  11   6-42.4024 53.3956  10
   0 -11  -6 15.9333 49.9302   5
   0 -11  -7 2622.91 247.695   5
   0  11   7 3234.11 257.732  10
   1 -12  -1 519.953 111.015  22
   1 -12   1 787.202 140.445   9
   1 -12   2 2639.68 255.334   9
   1 -12   6 3768.02 285.616  23
  -1  11  11 371.677 87.1297  10
   1 -11 -10 96.5860 49.8979   1
  -1  11  10 71.6324 51.9305  10
   1 -11  -9 3381.94 270.465  17
   1 -11  -9 3780.39 262.067   1
   1 -11  -9 3143.20 277.567   5
  -1  11   9 3312.83 260.389  10
   1 -11  -8 62.3632 53.6907   1
   1 -11  -8 16.5110 60.0142   5
   1 -11  -8 15.1262 35.4912  17
  -1  11   8-26.4130 41.4896  10
   1 -11  -7 3311.20 290.976  22
  -1  11   7 3331.60 245.614  10
   1 -11  -7 2868.39 248.816  17
   1 -11  -7 3171.22 271.999   5
   1 -11  -6 1177.01 163.377  22
  -1  11   6 884.891 121.667  10
   1 -11  -6 776.129 128.944  17
   1 -11  -6 726.736 133.860   5
   1 -11  -5 7642.58 451.974  22
   1 -11  -5 6649.18 423.197   5
  -1  11   5 6934.78 401.473  14
  -1  11   5 6910.22 379.690  10
   1 -11  -4 16.6276 58.1991   5
  -1  11   4 11.5001 38.1587  10
   1 -11  -4-20.6539 58.1288   8
  -1  11   4 26.7186 52.8749  14
   1 -11  -3 7423.50 462.979   5
   1 -11  -3 8710.39 475.053  22
  -1  11   3 8092.66 410.888  10
   1 -11  -3 8632.46 528.555   8
  -1  11   3 8062.74 434.808  14
   1 -11  -2 15.2155 53.3466  22
   1 -11  -2-16.7873 46.9628   5
   1 -11  -2 20.5471 53.6247   8
   1 -11  -2 42.6750 39.5252   9
  -1  11   2 13.0647 43.7184  14
   1 -11  -1 3291.32 261.455  22
   1 -11  -1 2941.24 267.550   5
   1 -11  -1 3196.42 300.513   8
   1 -11  -1 3137.89 255.448   9
  -1  11   1 3313.25 261.563  15
  -1  11   1 3113.02 243.530  14
   1 -11   0 375.500 92.3550  22
   1 -11   0 353.513 83.5969  23
   1 -11   0 493.993 111.759   5
   1 -11   0 413.801 97.6249   9
   1 -11   0 306.336 98.0686   8
  -1  11   0 457.049 96.7218  15
  -1  11   0 309.311 83.7199  14
   1 -11   1 3662.40 254.353  23
   1 -11   1 3853.06 273.061  22
   1 -11   1 3822.93 306.400   5
   1 -11   1 3612.11 286.832   9
   1 -11   1 4114.07 342.425   8
  -1  11  -1 4169.10 296.543  15
  -1  11  -1 3714.76 269.219  14
   1 -11   2 119.351 51.8686  23
   1 -11   2 188.397 66.1341  22
   1 -11   2-17.3063 63.5854   5
   1 -11   2 49.0227 62.3570   9
   1 -11   2 203.135 83.9709   8
  -1  11  -2 100.564 61.1784  15
  -1  11  -2 114.430 64.5170  14
   1 -11   3 8050.09 431.133  23
   1 -11   3 8236.43 490.679   5
   1 -11   3 8564.73 487.643   9
   1 -11   3 8409.31 523.816   8
  -1  11  -3 8884.21 470.198  15
  -1  11  -3 8285.24 436.450  14
   1 -11   4-12.8723 42.9261  23
   1 -11   4 52.8392 61.9188   5
   1 -11   4 103.826 63.4990   9
   1 -11   4 40.4334 52.8130   8
  -1  11  -4-14.5212 48.8257  15
  -1  11  -4 12.6099 51.5576  14
   1 -11   5 3895.42 328.823   8
   1 -11   5 3626.65 296.994   9
   1 -11   5 3417.64 260.365  23
   1 -11   5 3172.09 290.334   5
  -1  11  -5 3119.70 284.940  16
  -1  11  -5 3008.43 241.990  14
  -1  11  -5 3658.77 280.060  15
   1 -11   6 200.750 77.6575   9
   1 -11   6 141.001 83.3498   8
   1 -11   6 248.927 73.2575  23
   1 -11   6 181.758 84.1869   5
  -1  11  -6 192.375 77.0210  16
  -1  11  -6 238.519 76.2285  14
   1 -11   7 11215.5 576.791   9
   1 -11   7 10715.8 588.407   8
   1 -11   7 8950.54 493.904  23
   1 -11   7 9166.45 545.476   5
  -1  11  -7 9606.62 542.523  16
  -1  11  -7 8910.34 472.229  14
   1 -11   8 460.816 114.224   9
  -1  11  -8 538.506 102.836  14
   1 -11   8 356.666 98.9670  23
   1 -11   9 5353.66 385.064   9
  -1  11  -9 4381.88 299.034  14
   1 -11   9 4735.90 331.925  23
  -1  11 -10 12.5684 47.4689  14
   1 -11  10 79.1006 55.4275  23
  -1  11 -11 1324.59 155.086  14
   1 -11  11 1344.28 176.897  23
   1 -10 -15 111.277 57.6444   5
   1 -10 -15 156.440 60.4642   8
   1 -10 -14 373.370 91.5024   5
  -1  10  14 378.404 90.1240  10
   1 -10 -14 439.569 96.7222   8
   1 -10 -13 382.064 92.9018   5
   1 -10 -13 371.633 87.8888   1
  -1  10  13 423.491 97.6130  10
   1 -10 -13 354.300 90.2855   8
   1 -10 -12 2531.52 243.380   8
   1 -10 -12 2677.78 228.029   1
   1 -10 -12 2364.62 222.236   5
  -1  10  12 2358.85 216.927  10
   1 -10 -12 2413.81 209.441  17
  -1  10  12 2523.58 221.442  15
  -1  10  11 137.983 52.5904  10
   1 -10 -11 89.3144 56.8299   8
   1 -10 -11 75.4792 56.8637  22
  -1  10  11 115.355 60.8060  19
   1 -10 -11 78.3799 45.6511  17
  -1  10  11-13.3886 47.1931  14
  -1  10  11 93.3790 51.0062  15
   1 -10 -11 94.4319 42.7606   1
   1 -10 -11 135.085 61.3477   5
   1 -10 -10 465.364 104.476   8
  -1  10  10 328.559 75.3332  10
  -1  10  10 256.560 78.7973  19
   1 -10 -10 312.783 74.5582  17
  -1  10  10 302.113 76.8617  15
  -1  10  10 287.557 75.3198  14
   1 -10 -10 163.443 67.1896   5
   1 -10 -10 346.267 77.1096   1
   1 -10  -9 232.281 81.0654   8
  -1  10   9 288.311 70.6478  10
   1 -10  -9 250.741 73.6719   5
   1 -10  -9 365.624 77.6917   1
   1 -10  -9 234.198 66.4703  17
  -1  10   9 249.016 76.5102  19
  -1  10   9 295.341 74.0070  14
   1 -10  -8 1335.44 165.551   5
   1 -10  -8 1538.46 152.922   1
   1 -10  -8 1354.57 176.140  22
  -1  10   8 1662.45 163.477  10
  -1  10   8 1530.31 178.404  19
   1 -10  -8 1498.82 161.880  17
   1 -10  -8 1392.55 184.004   8
  -1  10   7 46.1122 36.6231  10
   1 -10  -7 21.9409 25.9330   1
   1 -10  -7 29.2031 34.6444   5
   1 -10  -7-32.6187 34.7911  22
  -1  10   7 44.4024 41.8269  19
   1 -10  -7 13.0328 19.5510  17
  -1  10   7-25.3085 33.0242  15
   1 -10  -6 844.515 130.059   5
   1 -10  -6 1091.54 120.567   1
   1 -10  -6 1036.05 149.922  22
  -1  10   6 851.101 112.593  10
   1 -10  -6 900.018 126.707  17
  -1  10   6 983.578 141.439  19
  -1  10   6 1278.21 146.987  15
   1 -10  -5 64.3899 29.8984   9
   1 -10  -5 35.4327 32.8143   8
  -1  10   5-10.6221 35.5927  10
   1 -10  -5-15.0965 32.2061  22
   1 -10  -5-9.84243 29.4309   1
   1 -10  -5-14.5671 46.4698   5
   1 -10  -5 52.3869 41.7938  17
  -1  10   5-14.1792 26.2618  19
  -1  10   5 37.3150 37.5524  15
   1 -10  -4 101.908 39.7105   9
   1 -10  -4 52.9758 42.3182   8
  -1  10   4 112.651 43.4682  10
   1 -10  -4 58.0169 40.9845  22
   1 -10  -4 42.8991 30.0765  23
   1 -10  -4 29.1569 38.0685   5
   1 -10  -4 167.564 50.2189   1
   1 -10  -4 118.260 50.5020  17
  -1  10   4 97.4944 49.4661  19
  -1  10   4 37.1055 35.0242  15
  -1  10   4 83.5580 45.9421  14
   1 -10  -3 261.196 66.1574   9
   1 -10  -3 475.159 107.164   8
  -1  10   3 356.556 71.2302  10
   1 -10  -3 333.322 65.7568   1
   1 -10  -3 467.330 97.7299   5
   1 -10  -3 411.433 70.8670  23
   1 -10  -3 375.823 84.6304  22
  -1  10   3 397.413 92.2141  19
   1 -10  -3 251.082 72.6315  17
  -1  10   3 364.516 81.9705  14
  -1  10   3 370.006 80.9021  15
   1 -10  -2 3227.06 281.638   8
   1 -10  -2 3326.82 244.024   9
   1 -10  -2 3267.73 204.074   1
   1 -10  -2 2666.37 245.127   5
   1 -10  -2 2823.75 202.576  23
   1 -10  -2 4024.27 274.423  22
  -1  10   2 3431.61 222.573  10
  -1  10   2 3378.79 259.532  19
  -1  10   2 3247.91 243.715  15
  -1  10   2 2925.50 229.765  14
   1 -10  -1 51.1911 45.0734   9
  -1  10   1 28.2429 33.0856  10
   1 -10  -1-7.77735 30.7055   1
   1 -10  -1-29.3743 41.4366   5
   1 -10  -1 25.4983 35.9195  22
   1 -10  -1-9.65740 25.0553  23
  -1  10   1 13.3743 28.6391  19
  -1  10   1-12.3123 37.2529  15
  -1  10   1-23.1290 53.7537  14
   1 -10   0 6069.59 364.477   9
   1 -10   0 6618.96 308.867   1
   1 -10   0 6001.07 382.074   5
   1 -10   0 5999.90 331.382  23
   1 -10   0 6305.38 361.376  22
  -1  10   0 6460.96 328.974  10
  -1  10   0 6507.51 379.362  19
  -1  10   0 5824.77 358.310  15
  -1  10   0 6583.55 356.272  14
  -1  10  -1-9.09671 30.4655  10
   1 -10   1-13.6921 43.7321   9
   1 -10   1 6.93644 24.2252   1
   1 -10   1 14.8650 31.7280   5
   1 -10   1 11.5900 30.1748  22
   1 -10   1-10.3880 31.1910  23
  -1  10  -1 26.4566 44.7965  19
  -1  10  -1 37.1094 41.8615  15
  -1  10  -1 34.1956 42.0875  14
   1 -10   2 2530.43 235.795   5
   1 -10   2 2685.37 209.349  23
   1 -10   2 3069.18 219.646  22
  -1  10  -2 2874.51 195.674  10
   1 -10   2 2880.96 236.615   9
  -1  10  -2 2748.50 225.034  15
  -1  10  -2 2587.90 208.868  14
   1 -10   3 196.634 77.6473   5
   1 -10   3 279.865 65.4365  23
   1 -10   3 218.359 59.6140  22
  -1  10  -3 170.559 48.7540  10
   1 -10   3 101.833 60.3506   9
  -1  10  -3 135.521 56.6868  14
  -1  10  -3 225.716 68.6521  15
   1 -10   4 6597.00 339.658  22
   1 -10   4 5839.73 350.082  23
  -1  10  -4 6848.02 333.680  10
  -1  10  -4 6011.51 349.536  14
  -1  10  -4 6666.06 378.203  15
   1 -10   4 6991.60 404.448   9
   1 -10   5 168.269 57.6375  23
   1 -10   5 272.996 61.1618  22
  -1  10  -5 198.605 51.8450  10
   1 -10   5 307.935 88.8047   9
  -1  10  -5 420.423 91.6785  15
  -1  10  -5 168.962 62.6349  14
   1 -10   6 3872.03 309.223   8
   1 -10   6 3655.89 285.258   9
   1 -10   6 3727.84 264.153  23
  -1  10  -6 3287.24 219.275  10
  -1  10  -6 3467.85 280.678  16
  -1  10  -6 3600.77 262.547  15
  -1  10  -6 3558.33 247.649  14
  -1  10  -7 46.5809 29.4999  10
   1 -10   7-17.1920 41.1694   8
   1 -10   7 32.5245 38.8549   9
   1 -10   7 12.8578 27.3990  23
  -1  10  -7 15.4981 33.1960  16
  -1  10  -7 22.5896 37.9246  14
  -1  10  -7 26.0472 36.8300  15
   1 -10   8 1219.67 171.360   8
   1 -10   8 1196.73 165.122   5
   1 -10   8 1642.83 170.857  23
  -1  10  -8 1258.82 128.049  10
  -1  10  -8 1186.78 165.771  16
  -1  10  -8 1594.19 170.248  15
  -1  10  -8 1384.75 150.077  14
   1 -10   9 446.349 102.500   8
  -1  10  -9 184.796 55.7526  10
   1 -10   9 234.775 78.2651  23
   1 -10   9 231.861 83.2402   5
  -1  10  -9 340.030 92.0298  16
  -1  10  -9 240.141 80.9462  15
  -1  10  -9 364.704 80.4770  14
   1 -10  10 7190.05 445.569   9
   1 -10  10 7240.70 415.394  23
   1 -10  10 6589.59 430.160   5
  -1  10 -10 6520.68 420.660  16
  -1  10 -10 7990.02 420.980  15
  -1  10 -10 6420.62 366.402  14
   1 -10  11 274.444 91.8656   8
   1 -10  11 436.433 104.908   9
   1 -10  11 398.776 92.0982  23
   1 -10  11 241.325 90.3573   5
  -1  10 -11 255.332 83.8022  16
  -1  10 -11 247.221 75.0798  15
  -1  10 -11 219.488 69.5292  14
   1 -10  12 1493.85 196.745   9
   1 -10  12 2039.20 214.013   8
   1 -10  12 1736.82 189.990  23
   1 -10  12 1506.64 198.441   5
  -1  10 -12 1381.64 183.222  16
   1 -10  12 1424.40 173.841  13
  -1  10 -12 1399.18 153.695  14
   1 -10  13 68.5969 54.9713   8
   1 -10  13 230.076 79.3851   9
   1 -10  13 299.594 85.7088  23
   1 -10  13 215.808 83.5417   5
  -1  10 -13 305.310 94.0435  16
  -1  10 -13 235.252 69.1116  14
   1 -10  13 121.794 58.1597  13
   1 -10  14 3354.44 288.228   8
   1 -10  14 3562.86 315.630   9
   1 -10  14 3170.55 280.006  23
   1 -10  14 3807.70 313.301   5
  -1  10 -14 3496.19 306.609  16
  -1  10 -14 3657.29 253.953  14
   1 -10  14 3283.60 266.956  13
  -1  10 -14 3623.55 279.608  15
   1 -10  15 184.931 77.9058  23
   1 -10  15 68.3934 54.4033   8
   1 -10  15 105.236 56.9706  13
  -1  10 -15 87.6367 61.9470  15
  -1  10 -15 120.397 55.0373  14
   1 -10  16 5125.60 352.607   8
   1 -10  16 3582.21 288.160  13
   1 -10  17 50.8880 43.7746   8
   1 -10  18 1195.29 167.777   8
   1 -10  19 50.0661 46.1691   8
  -1   9  17 1099.14 158.757  10
  -1   9  17 944.979 127.952  15
  -1   9  16 194.015 72.7999  10
   1  -9 -16 175.580 59.7882   8
   1  -9 -16 204.484 68.8278   1
  -1   9  16 105.814 62.4435  19
  -1   9  16 179.222 60.6270  15
   1  -9 -15 3960.18 293.906   1
   1  -9 -15 3611.07 279.348   5
   1  -9 -15 4358.47 342.461  22
  -1   9  15 4106.44 316.074  19
  -1   9  15 3832.51 293.204  10
   1  -9 -15 3710.69 283.751   8
  -1   9  15 3611.79 273.676  14
  -1   9  15 3611.57 261.171  15
   1  -9 -14 74.9241 42.0915   8
  -1   9  14 58.5722 41.2609  10
   1  -9 -14 171.520 58.8434   1
   1  -9 -14 69.9775 49.2024   5
   1  -9 -14 147.605 73.8078  22
   1  -9 -14 102.165 43.2213  17
  -1   9  14 163.292 62.9098  19
  -1   9  14 195.123 63.4382  15
  -1   9  14 153.083 57.7309  14
   1  -9 -13 196.312 66.1037   8
  -1   9  13 41.9514 36.4551  10
   1  -9 -13 82.2181 45.9592   5
   1  -9 -13 108.999 50.1839   1
   1  -9 -13 17.7958 38.1058  22
  -1   9  13-18.0757 50.9852  12
  -1   9  13 78.3360 52.9653  19
   1  -9 -13 146.453 49.0753  17
  -1   9  13 111.919 49.6525  14
  -1   9  13 107.206 49.0595  15
   1  -9 -12 757.198 125.884   8
   1  -9 -12 712.885 112.673   1
   1  -9 -12 712.701 114.752   5
   1  -9 -12 823.368 139.304  22
  -1   9  12 875.475 127.527  10
   1  -9 -12 805.210 110.906  17
  -1   9  12 727.484 126.634  19
  -1   9  12 910.018 118.779  15
  -1   9  12 619.680 106.317  14
   1  -9 -11 2656.71 234.122   8
   1  -9 -11 2517.93 218.321   5
   1  -9 -11 2784.50 220.766   1
  -1   9  11 2523.05 228.865  19
   1  -9 -11 2266.24 228.100  22
  -1   9  11 2301.19 205.278  10
   1  -9 -11 2599.24 202.396  17
  -1   9  11 2128.21 195.307  14
  -1   9  11 2518.13 205.111  15
   1  -9 -10 121.256 58.4091   8
  -1   9  10 156.201 51.2572  10
   1  -9 -10 52.2723 41.8116   5
   1  -9 -10 140.406 57.1505   1
   1  -9 -10 159.270 68.3110  22
  -1   9  10 56.5477 47.9593  19
   1  -9 -10 55.3291 40.8016  17
  -1   9  10 67.4664 41.6624  15
  -1   9  10 46.3135 44.7143  14
   1  -9  -9 2725.70 235.468   8
   1  -9  -9 2520.75 198.083   1
   1  -9  -9 2000.77 196.595   5
   1  -9  -9 2758.86 239.713  22
  -1   9   9 2417.07 198.352  10
  -1   9   9 2264.82 211.353  19
   1  -9  -9 2170.41 187.228  17
  -1   9   9 2248.10 193.447  14
  -1   9   8 118.994 44.8702  10
   1  -9  -8 166.140 62.7875   8
   1  -9  -8 109.736 36.4454  23
   1  -9  -8 103.192 52.6003  22
   1  -9  -8 141.375 58.3392   5
   1  -9  -8 284.280 65.5617   1
  -1   9   8 211.098 66.5214  19
   1  -9  -8 164.974 55.1401  17
  -1   9   8 89.3018 49.4644  14
  -1   9   7 288.037 62.5835  10
   1  -9  -7 271.858 54.6476   9
   1  -9  -7 309.097 65.1427   1
   1  -9  -7 216.592 65.7579   5
   1  -9  -7 224.505 49.3228  23
  -1   9   7 295.435 75.9418  19
   1  -9  -7 175.980 59.2344  17
  -1   9   7 316.730 71.6244  14
  -1   9   7 377.483 77.0509  15
   1  -9  -6 1464.37 131.857   9
   1  -9  -6 1453.43 137.969   1
   1  -9  -6 1040.03 142.184   5
   1  -9  -6 1309.98 120.327  23
  -1   9   6 1676.68 149.304  10
   1  -9  -6 1409.59 147.064  17
  -1   9   6 1448.18 159.859  19
  -1   9   6 1441.92 149.373  14
  -1   9   6 1537.76 150.125  15
   1  -9  -5 6686.79 336.170   9
   1  -9  -5 6875.60 336.117   1
   1  -9  -5 6271.02 371.052   5
   1  -9  -5 7475.62 396.370  22
   1  -9  -5 5681.32 301.339  23
  -1   9   5 7041.27 347.654  10
   1  -9  -5 6768.38 361.850  17
  -1   9   5 6504.66 371.340  19
  -1   9   5 6125.06 345.323  14
  -1   9   5 6961.53 361.701  15
   1  -9  -4 971.448 111.084   9
   1  -9  -4 759.758 95.4768   1
   1  -9  -4 680.831 109.156   5
   1  -9  -4 764.704 116.751  22
   1  -9  -4 829.642 94.7403  23
  -1   9   4 782.169 99.5644  10
   1  -9  -4 864.646 117.719  17
  -1   9   4 965.582 124.048  19
  -1   9   4 822.608 109.656  15
   1  -9  -3 4339.87 260.719   9
   1  -9  -3 4339.68 239.043   1
   1  -9  -3 3983.98 278.952   5
   1  -9  -3 4252.49 283.947  22
   1  -9  -3 3966.78 234.358  23
  -1   9   3 4272.41 245.951  10
   1  -9  -3 4136.71 260.554  18
   1  -9  -3 4153.22 269.084  17
  -1   9   3 3864.28 268.652  19
  -1   9   3 3861.04 255.983  15
   1  -9  -2 1591.82 148.658   9
   1  -9  -2 1344.43 118.699   1
   1  -9  -2 1172.21 145.410   5
   1  -9  -2 1402.63 148.172  22
   1  -9  -2 1237.88 122.568  23
  -1   9   2 1261.68 122.016  10
  -1   9   2 1614.04 158.501  19
   1  -9  -2 1279.90 140.987  17
   1  -9  -2 1151.23 131.289  18
  -1   9   2 1366.86 140.032  15
   1  -9  -1 2469.51 196.240   9
   1  -9  -1 2620.68 167.487   1
   1  -9  -1 2316.57 205.221   5
   1  -9  -1 2414.55 194.609  22
   1  -9  -1 2292.35 171.558  23
  -1   9   1 2341.18 171.649  10
   1  -9  -1 2322.78 193.616  17
  -1   9   1 2196.77 192.025  19
   1  -9  -1 2544.34 199.775  18
  -1   9   1 2375.79 191.150  15
   1  -9   0 11.2719 34.1087   9
  -1   9   0 7.92194 22.3577  10
   1  -9   0 33.3283 22.4208   1
   1  -9   0 41.8713 38.8092  22
   1  -9   0 71.2961 39.2429  23
  -1   9   0-11.2826 32.1037  19
   1  -9   0-11.3600 27.2232  18
  -1   9   0 21.0920 34.0112  15
  -1   9   0 10.0792 30.5670  14
   1  -9   1 10654.3 500.675   9
   1  -9   1 10865.0 428.369   1
   1  -9   1 9810.07 469.625  22
   1  -9   1 9980.61 461.828  23
  -1   9  -1 10610.7 447.651  10
  -1   9  -1 10465.1 496.449  19
   1  -9   1 10233.6 494.355  18
  -1   9  -1 10560.9 490.410  15
  -1   9  -1 10925.6 483.942  14
  -1   9  -2 309.229 61.5204  10
   1  -9   2 336.727 78.0874   9
   1  -9   2 388.674 57.4570   1
   1  -9   2 434.051 76.8651  22
   1  -9   2 410.662 77.8790  23
  -1   9  -2 235.453 65.8347  19
   1  -9   2 358.563 79.8116  18
  -1   9  -2 437.494 83.4362  15
  -1   9  -2 378.956 76.3375  14
   1  -9   3 6885.53 379.832   9
   1  -9   3 6513.81 348.987  23
   1  -9   3 6836.31 339.153  22
  -1   9  -3 6694.06 322.855  10
  -1   9  -3 6621.23 363.535  19
  -1   9  -3 6666.96 351.485  14
  -1   9  -3 6797.78 360.477  15
   1  -9   4 857.739 121.288   9
   1  -9   4 592.832 109.348   5
   1  -9   4 778.664 96.0765  22
   1  -9   4 696.945 102.739  23
  -1   9  -4 964.429 99.7268  10
  -1   9  -4 766.823 112.314  19
  -1   9  -4 804.873 110.525  14
  -1   9  -4 771.946 110.931  15
   1  -9   5 9193.86 467.920   9
   1  -9   5 8843.83 465.509   5
   1  -9   5 9325.81 399.790  22
   1  -9   5 8231.12 425.483  23
  -1   9  -5 9276.45 397.699  10
  -1   9  -5 9196.09 445.821  19
   1  -9   5 7566.78 437.602  18
  -1   9  -5 8935.73 424.882  14
  -1   9  -5 8753.92 438.061  15
  -1   9  -6 94.5813 40.3423  10
   1  -9   6 188.803 69.4826   5
   1  -9   6 129.572 41.2620  22
   1  -9   6 66.0447 47.2825  23
  -1   9  -6 127.022 59.6020  19
  -1   9  -6 78.6522 56.4891  16
  -1   9  -6 119.899 56.6181  14
  -1   9  -6 89.0367 50.8254  15
   1  -9   7 13864.8 655.992   5
   1  -9   7 15062.8 632.909  23
   1  -9   7 14310.0 551.287  22
  -1   9  -7 14530.1 578.499  10
  -1   9  -7 15108.3 664.438  16
  -1   9  -7 14401.7 633.382  19
   1  -9   7 13357.9 642.674  13
  -1   9  -7 15671.4 639.053  15
  -1   9  -7 14723.9 611.469  14
  -1   9  -8 175.875 49.9711  10
   1  -9   8 216.094 71.1928   9
   1  -9   8 182.128 69.1745   5
   1  -9   8 232.938 45.2213  22
   1  -9   8 165.500 61.1055  23
  -1   9  -8 315.128 80.9419  16
  -1   9  -8 372.162 84.7949  19
  -1   9  -8 232.595 65.0921  14
   1  -9   8 131.962 56.8231  13
  -1   9  -8 286.034 74.9711  15
   1  -9   9 4776.25 328.702   9
   1  -9   9 5265.57 339.714   5
   1  -9   9 5387.90 322.074  23
  -1   9  -9 4562.20 263.100  10
  -1   9  -9 4935.80 327.785  16
  -1   9  -9 5083.90 316.259  19
  -1   9  -9 5169.66 309.077  15
  -1   9  -9 4641.62 283.523  14
   1  -9   9 4392.30 303.672  13
   1  -9  10 735.166 124.391   9
  -1   9 -10 544.440 82.3861  10
   1  -9  10 694.930 121.573   5
   1  -9  10 846.039 124.610  23
   1  -9  10 637.387 106.355  13
  -1   9 -10 544.091 98.6546  19
  -1   9 -10 621.590 112.393  16
  -1   9 -10 505.918 87.1171  14
  -1   9 -10 531.806 99.7849  15
   1  -9  11 9950.96 513.062   9
   1  -9  11 9789.71 495.772   8
  -1   9 -11 8330.33 403.093  10
   1  -9  11 8474.98 475.082   5
  -1   9 -11 9285.41 471.587  19
  -1   9 -11 9032.15 485.924  16
  -1   9 -11 8895.26 431.253  14
  -1   9 -11 9184.61 456.221  15
  -1   9 -12 342.189 70.8434  10
   1  -9  12 451.347 99.3157   8
   1  -9  12 422.196 105.267   9
   1  -9  12 412.196 88.6254  13
   1  -9  12 530.620 114.296   5
  -1   9 -12 322.176 89.5396  16
  -1   9 -12 467.418 88.3047  14
  -1   9 -12 477.878 98.0052  15
   1  -9  13 10031.8 484.964   8
   1  -9  13 9213.14 496.728   9
  -1   9 -13 7419.30 385.161  10
   1  -9  13 7109.21 449.913   5
  -1   9 -13 8743.70 481.000  16
  -1   9 -13 8448.57 414.381  14
   1  -9  13 6977.40 412.095  13
   1  -9  14-15.9278 53.8283   5
   1  -9  14-38.1502 46.6764  13
  -1   9 -14-10.2351 26.4797  10
   1  -9  14-17.3008 45.4013   9
   1  -9  14-14.5828 38.0945   8
  -1   9 -14 32.6938 46.3399  16
  -1   9 -14 10.9597 30.6996  14
   1  -9  15 815.434 125.657   8
   1  -9  15 1104.47 162.704   9
   1  -9  15 819.890 139.113   5
   1  -9  15 749.893 129.810  23
   1  -9  15 658.539 114.125  13
  -1   9 -15 1031.69 152.558  16
  -1   9 -15 881.669 125.420  15
  -1   9 -15 902.581 119.921  14
   1  -9  16 268.184 84.0925   5
   1  -9  16 248.425 83.1759  23
   1  -9  16 264.764 66.7901  13
   1  -9  16 146.896 71.0999   9
   1  -9  16 232.811 71.1136   8
  -1   9 -16 192.710 75.2227  16
  -1   9 -16 136.347 60.2561  14
  -1   9 -16 317.946 78.7202  15
   1  -9  17 3648.01 310.483   9
   1  -9  17 3230.81 257.813   8
   1  -9  17 3037.61 271.599  23
   1  -9  17 2780.77 273.404   5
  -1   9 -17 3268.20 293.033  16
  -1   9 -17 3124.83 231.982  14
  -1   9 -17 3201.04 250.671  15
   1  -9  17 2734.41 226.271  13
   1  -9  18 320.472 92.9525   5
   1  -9  18 136.165 65.9037   9
   1  -9  18 230.723 68.3822   8
  -1   9 -18 178.982 68.6796  15
  -1   9 -18 176.950 63.3915  14
  -1   9 -18 263.583 90.0203  16
   1  -9  18 232.443 83.2252  23
  -1   9 -19 1416.93 165.932  15
   1  -9  19 1087.36 146.068   8
  -1   9 -20 242.880 75.5710  15
   1  -9  20 212.208 66.6537   8
   1  -8 -22 133.895 57.9318   6
   1  -8 -21 158.780 59.8690   6
   1  -8 -21 63.9730 47.7267  16
  -1   8  20 1663.78 198.134  10
   1  -8 -20 1437.11 170.097   6
   1  -8 -20 1205.01 166.248  16
  -1   8  19 17.2604 48.4682  10
   1  -8 -19 14.2929 30.0122   6
  -1   8  19 55.3985 51.7776  12
  -1   8  19 72.4268 51.0053  19
   1  -8 -19-14.9187 44.6735  16
   1  -8 -18 2093.40 231.192  22
  -1   8  18 1880.52 212.786  19
  -1   8  18 1843.19 209.045  10
   1  -8 -18 1817.90 182.320   6
   1  -8 -18 1872.83 196.420  16
  -1   8  18 1912.66 186.019  14
   1  -8 -17 863.174 119.272   8
   1  -8 -17 913.896 122.388   4
   1  -8 -17 842.522 119.989   6
  -1   8  17 1094.75 153.046  19
   1  -8 -17 1081.91 160.379  22
  -1   8  17 1285.53 161.778  10
   1  -8 -17 904.902 109.021  17
   1  -8 -17 874.373 133.440  16
  -1   8  17 921.461 119.679  15
  -1   8  17 939.432 129.610  14
   1  -8 -16 61.2454 38.9044   8
  -1   8  16 133.743 54.9061  10
   1  -8 -16 24.1249 28.5287   6
   1  -8 -16 34.7610 52.6610  22
   1  -8 -16 79.4680 37.8160  17
  -1   8  16 79.7330 45.1638  19
   1  -8 -16 93.8798 53.4813  16
  -1   8  16 88.3876 38.9484  15
  -1   8  16 11.9937 38.4623  14
  -1   8  15 155.512 62.4479  10
   1  -8 -15 211.281 62.0844   8
   1  -8 -15 259.911 63.4425   6
   1  -8 -15 218.202 62.7639   5
   1  -8 -15 234.355 76.3225  22
  -1   8  15 50.1056 47.5033  12
   1  -8 -15 117.519 43.0481  17
  -1   8  15 243.171 76.5370  19
   1  -8 -15 402.026 85.4665  16
  -1   8  15 204.171 55.1086  15
  -1   8  15 186.337 58.6635  14
   1  -8 -14 802.918 117.715   8
  -1   8  14 672.194 111.632  10
   1  -8 -14 723.427 100.656   6
   1  -8 -14 819.646 116.681   5
  -1   8  14 950.232 135.759  19
   1  -8 -14 1096.70 152.513  22
  -1   8  14 812.745 135.377  12
   1  -8 -14 714.699 98.0705  17
  -1   8  14 619.610 99.7691  14
   1  -8 -14 626.584 107.768  16
  -1   8  14 627.047 98.4143  15
   1  -8 -13 113.518 50.3769   8
  -1   8  13 88.9980 45.1453  10
   1  -8 -13 89.2467 36.4624   6
   1  -8 -13 98.2124 45.5348   1
   1  -8 -13 97.0785 46.7202   5
   1  -8 -13 31.0266 33.4057  22
  -1   8  13 47.4370 41.5398  12
  -1   8  13 70.3436 42.7671  19
   1  -8 -13 47.6411 35.1419  17
  -1   8  13 109.505 47.0026  14
  -1   8  13 132.289 44.8701  15
  -1   8  12 314.225 72.4630  10
   1  -8 -12 266.007 68.1695   8
   1  -8 -12 268.080 66.5096   1
   1  -8 -12 248.727 66.2377   5
   1  -8 -12 277.619 61.0287   6
   1  -8 -12 343.021 86.7130  22
  -1   8  12 295.408 75.3880  19
   1  -8 -12 273.436 59.9368  17
  -1   8  12 202.757 57.8262  14
  -1   8  12 288.223 65.1828  15
   1  -8 -11 1038.31 132.850   8
   1  -8 -11 943.019 103.703   6
   1  -8 -11 1029.63 124.518   1
   1  -8 -11 824.468 115.049   5
  -1   8  11 962.981 128.675  19
   1  -8 -11 874.162 129.089  22
  -1   8  11 844.779 114.657  10
   1  -8 -11 923.167 108.714  17
  -1   8  11 718.409 105.451  14
  -1   8  11 953.155 112.147  15
  -1   8  10 32.3161 28.2637  10
   1  -8 -10 75.9226 38.3703   8
   1  -8 -10-10.4979 22.4952   1
   1  -8 -10 11.3951 34.5016   5
   1  -8 -10 7.93389 22.2783   6
   1  -8 -10 13.7820 29.6614  22
   1  -8 -10 9.26946 24.2471  17
  -1   8  10 24.7860 32.6518  19
  -1   8  10 10.1728 30.9140  14
   1  -8  -9 1642.20 167.538   8
   1  -8  -9 1563.75 111.841   9
   1  -8  -9 1579.08 161.197   5
   1  -8  -9 1516.99 126.681   6
   1  -8  -9 1523.83 146.110   1
   1  -8  -9 1812.55 181.517  22
  -1   8   9 1652.54 165.434  19
  -1   8   9 1752.67 158.488  10
   1  -8  -9 1581.81 143.858  17
  -1   8   9 1465.09 144.633  14
   1  -8  -8 7100.42 311.216   9
   1  -8  -8 7035.47 355.063   1
   1  -8  -8 6395.14 311.436   6
   1  -8  -8 7678.05 385.949   5
  -1   8   8 7504.43 390.512  19
   1  -8  -8 6350.50 310.531  23
   1  -8  -8 8022.97 412.553  22
  -1   8   8 7998.75 375.162  10
   1  -8  -8 7329.30 357.929  17
  -1   8   8 7258.20 359.198  15
  -1   8   8 6802.80 355.745  14
   1  -8  -7-6.60043 21.0406   9
  -1   8   7 73.3971 34.0703  10
   1  -8  -7-8.92227 25.3069   1
   1  -8  -7-21.9598 28.8650   5
   1  -8  -7-6.08912 22.3934   6
   1  -8  -7 6.29712 23.2392  23
   1  -8  -7 24.3485 37.0800  22
  -1   8   7 22.1953 33.8099  19
   1  -8  -7 36.5008 29.3392  17
  -1   8   7 19.0881 29.0431  14
  -1   8   7-9.10374 23.9782  15
   1  -8  -6 1598.30 127.354   9
   1  -8  -6 1779.78 145.178   1
   1  -8  -6 1586.01 114.693   6
   1  -8  -6 1592.63 155.825   5
   1  -8  -6 1634.16 125.868  23
   1  -8  -6 1983.64 179.226  22
  -1   8   6 1982.29 154.542  10
  -1   8   6 1748.64 162.829  19
   1  -8  -6 1561.04 142.615  17
   1  -8  -6 1606.14 134.830  18
  -1   8   6 1792.70 154.662  14
  -1   8   6 1603.48 144.628  15
   1  -8  -5 7.56678 21.3858   9
  -1   8   5 49.4814 30.6446  10
   1  -8  -5 49.5031 20.3676   6
   1  -8  -5 21.6703 28.5367   5
   1  -8  -5 55.7916 30.8201   1
   1  -8  -5 66.3366 30.9000  23
   1  -8  -5 8.08224 24.4701  18
  -1   8   5 20.8007 25.0830  19
   1  -8  -5 45.7488 31.0818  17
  -1   8   5 8.94456 25.4964  15
  -1   8   5 55.4486 34.4729  14
   1  -8  -4 5498.59 274.235   9
   1  -8  -4 4410.04 213.462   6
   1  -8  -4 5024.74 261.710   1
   1  -8  -4 4618.04 247.758  23
  -1   8   4 5481.41 273.184  10
   1  -8  -4 5283.09 276.627  18
  -1   8   4 4879.92 288.873  19
   1  -8  -4 4935.94 278.250  17
  -1   8   4 4915.24 274.911  15
  -1   8   4 4829.26 275.341  14
   1  -8  -3 661.420 87.3876   9
   1  -8  -3 509.936 55.2269   6
   1  -8  -3 794.894 90.1763   1
   1  -8  -3 485.323 71.3180  23
   1  -8  -3 664.755 98.2535  22
  -1   8   3 566.925 80.4007  10
   1  -8  -3 659.216 89.1141  18
   1  -8  -3 638.465 91.3465  17
  -1   8   3 564.406 89.2312  19
  -1   8   3 639.652 88.5468  15
  -1   8   3 585.288 88.0296  14
   1  -8  -2 24185.7 871.542   9
   1  -8  -2 23596.9 833.756   1
   1  -8  -2 25041.4 893.085  22
   1  -8  -2 22063.9 836.920  23
  -1   8   2 25057.4 849.022  10
   1  -8  -2 22121.9 869.271  17
   1  -8  -2 23435.9 868.883  18
  -1   8   2 23826.4 886.842  19
  -1   8   2 22149.6 862.753  14
  -1   8   2 23284.4 869.881  15
   1  -8  -1 118.326 44.7984   9
  -1   8   1 20.6887 20.9744  10
   1  -8  -1 82.1819 32.5025   1
   1  -8  -1 105.152 38.6649  23
   1  -8  -1 120.902 45.8597  22
   1  -8  -1 9.22406 31.3973  18
  -1   8   1 105.466 43.9056  19
  -1   8   1 70.4210 37.9441  14
  -1   8   1 62.4120 39.6762  15
   1  -8   0 3497.09 218.798   9
   1  -8   0 2900.24 172.515   1
   1  -8   0 2784.94 215.193   5
   1  -8   0 3292.60 209.943  22
   1  -8   0 3108.06 194.980  23
  -1   8   0 3106.93 185.763  10
  -1   8   0 2949.87 209.489  19
   1  -8   0 2990.63 207.942  18
  -1   8   0 3025.33 204.188  15
  -1   8  -1 216.700 46.5151  10
   1  -8   1 223.537 56.5891   9
   1  -8   1 218.421 44.4094   1
   1  -8   1 185.001 57.7312   5
   1  -8   1 160.939 47.7068  23
   1  -8   1 235.283 55.2080  22
  -1   8  -1 150.769 46.9590  19
  -1   8  -1 197.913 54.3536  15
   1  -8   2 15264.2 626.424   9
   1  -8   2 15458.0 553.415   1
   1  -8   2 14557.0 632.952   5
   1  -8   2 14221.9 592.338  23
   1  -8   2 15967.3 600.328  22
  -1   8  -2 15235.0 571.386  10
  -1   8  -2 14556.4 613.314  19
  -1   8  -2 14463.6 605.499  15
  -1   8  -3 273.317 51.7046  10
   1  -8   3 223.020 44.8731   1
   1  -8   3 186.661 60.7486   5
   1  -8   3 269.504 55.4693  22
   1  -8   3 206.533 52.8281  23
  -1   8  -3 216.982 58.8946  19
   1  -8   3 268.241 65.2236  18
  -1   8  -3 276.826 62.8278  14
  -1   8  -3 238.596 59.8232  15
   1  -8   4 14500.6 638.668   5
   1  -8   4 15698.2 615.858  23
   1  -8   4 15964.0 584.271  22
  -1   8  -4 15422.2 574.485  10
   1  -8   4 15023.4 634.137  18
  -1   8  -4 14373.9 613.328  19
  -1   8  -4 15835.8 621.877  15
  -1   8  -4 14389.6 597.540  14
   1  -8   4 13857.2 633.016  13
   1  -8   5-11.2066 31.9425   9
  -1   8  -5 19.8359 29.1634  10
   1  -8   5 33.7393 43.6842   5
   1  -8   5 9.25696 31.4900  23
   1  -8   5-6.51639 22.0190  22
   1  -8   5 10.8956 37.1473  18
  -1   8  -5-9.58452 31.0018  19
  -1   8  -5 9.40045 30.4046  15
  -1   8  -5-8.69140 28.0150  14
   1  -8   6 6158.34 346.156   9
   1  -8   6 5558.76 218.699   3
   1  -8   6 5737.59 335.674   5
   1  -8   6 6212.50 275.740  22
  -1   8  -6 6220.03 287.330  10
  -1   8  -6 5806.11 319.533  19
   1  -8   6 5937.46 336.627  18
  -1   8  -6 5790.13 306.126  14
  -1   8  -6 6079.47 320.313  15
  -1   8  -7-7.00175 28.0110  10
   1  -8   7 23.9107 38.6607   9
   1  -8   7 45.6399 19.3393   3
   1  -8   7 35.0750 47.1219   5
   1  -8   7 43.3749 25.1677  22
   1  -8   7 10.9621 39.0668  13
   1  -8   7 34.5475 49.6772  18
  -1   8  -7 19.9669 35.6924  19
  -1   8  -7 11.4636 39.1100  16
  -1   8  -7 44.2572 41.4106  14
  -1   8  -7 9.69545 37.6704  15
   1  -8   8 25532.4 964.089   9
   1  -8   8 25681.9 810.867   3
   1  -8   8 24242.5 946.349   5
   1  -8   8 24006.4 825.780  22
  -1   8  -8 24442.1 869.168  10
  -1   8  -8 23391.2 940.035  16
   1  -8   8 25160.2 950.658  18
  -1   8  -8 23707.6 918.762  19
  -1   8  -8 25566.9 922.457  15
  -1   8  -8 23196.3 893.565  14
   1  -8   8 21926.2 913.476  13
   1  -8   9 12.7628 49.6199   9
  -1   8  -9 105.545 41.0781  10
   1  -8   9 51.8085 28.2630   3
   1  -8   9 60.5678 50.5315   5
   1  -8   9 85.1344 27.1961  22
   1  -8   9 86.1197 52.9291  13
  -1   8  -9 31.6051 37.6713  19
  -1   8  -9 12.1328 43.4191  16
  -1   8  -9 36.2253 48.5469  14
  -1   8  -9 90.5241 50.8046  15
  -1   8 -10 10680.6 408.999   6
   1  -8  10 12126.1 569.782   9
   1  -8  10 12620.8 561.027   5
   1  -8  10 12235.6 539.994  23
   1  -8  10 11319.7 406.955  22
  -1   8 -10 12673.5 493.611  10
  -1   8 -10 12532.7 565.476  16
  -1   8 -10 12052.7 533.958  19
  -1   8 -10 12683.4 534.056  15
   1  -8  10 10740.3 514.311  13
  -1   8 -10 11946.5 507.475  14
   1  -8  11 13.6126 38.7930   9
  -1   8 -11 26.8439 19.4407   6
   1  -8  11 24.3793 34.6573   8
  -1   8 -11-8.22324 31.6139  10
   1  -8  11-25.4302 45.3551   5
   1  -8  11 22.2340 25.6941   3
   1  -8  11 45.8481 46.1382  23
   1  -8  11 10.6134 35.9069  13
  -1   8 -11 25.8772 41.8163  16
  -1   8 -11 34.0354 36.6223  19
  -1   8 -11 41.9622 42.1842  15
  -1   8 -11-9.34754 31.6096  14
   1  -8  12 6937.05 391.492   9
   1  -8  12 7129.45 377.076   8
   1  -8  12 6014.52 365.142   5
   1  -8  12 6429.84 364.635  23
  -1   8 -12 6211.17 320.665  10
  -1   8 -12 6115.43 353.895  19
  -1   8 -12 5973.63 370.545  16
  -1   8 -12 6603.53 351.417  15
   1  -8  12 5478.78 327.165  13
  -1   8 -12 6488.76 334.853  14
  -1   8 -13 306.032 63.5149  10
   1  -8  13 342.367 78.0889   8
  -1   8 -13 341.436 48.5443   6
   1  -8  13 276.706 80.4488   9
   1  -8  13 305.649 81.2832   5
   1  -8  13 356.748 85.1877  23
   1  -8  13 200.414 58.1192  13
  -1   8 -13 281.547 73.8344  19
  -1   8 -13 407.562 76.6325  14
  -1   8 -13 291.708 81.0334  16
  -1   8 -14 7521.11 300.587   6
   1  -8  14 7491.35 422.971   9
   1  -8  14 7033.53 385.861   8
  -1   8 -14 6248.80 340.773  10
   1  -8  14 6865.29 403.325   5
   1  -8  14 7118.71 395.607  23
  -1   8 -14 7029.96 391.354  19
  -1   8 -14 7354.09 419.570  16
  -1   8 -14 6727.55 352.649  14
   1  -8  15 73.5057 43.4109   8
  -1   8 -15 53.1187 26.4239   6
   1  -8  15 46.8391 44.3965   9
   1  -8  15 70.7051 50.3029   5
   1  -8  15 79.3644 40.1837  23
   1  -8  15 20.8860 33.3030  13
  -1   8 -15-13.2010 42.5036  19
  -1   8 -15-11.5301 42.7463  15
  -1   8 -15 44.9671 50.9396  16
  -1   8 -15 50.6940 40.3549  14
   1  -8  16 3447.71 252.931   8
   1  -8  16 3402.55 283.979   9
   1  -8  16 3748.64 283.888   5
   1  -8  16 3663.63 274.607  23
  -1   8 -16 3414.63 282.385  16
   1  -8  16 2918.92 220.918  13
  -1   8 -16 4023.82 264.463  15
  -1   8 -16 3240.82 230.769  14
   1  -8  17 315.290 88.6651   5
   1  -8  17 412.839 88.3406  23
   1  -8  17 280.894 69.5600  13
   1  -8  17 366.055 80.7226   8
   1  -8  17 500.183 106.335   9
  -1   8 -17 434.782 90.8260  15
  -1   8 -17 323.652 92.4770  16
  -1   8 -17 340.886 77.3201  14
   1  -8  18 2939.04 225.715   8
   1  -8  18 3253.58 275.952   9
   1  -8  18 3166.60 266.147   5
   1  -8  18 3190.51 261.481  23
  -1   8 -18 2999.50 270.765  16
   1  -8  18 2323.95 193.639  13
  -1   8 -18 2886.60 218.262  14
  -1   8 -18 3201.20 242.685  15
   1  -8  19 63.8129 48.2233   5
   1  -8  19 245.226 78.6665  23
   1  -8  19 51.6657 37.7099  13
   1  -8  19 124.519 65.9583   9
   1  -8  19 60.2171 42.3082   8
  -1   8 -19 202.329 65.8650  15
  -1   8 -19 112.300 50.3150  14
  -1   8 -19 52.7074 46.1167  16
   1  -8  20 3303.68 287.348   9
   1  -8  20 3092.36 230.415   8
   1  -8  20 2973.79 265.305  23
   1  -8  20 2888.63 268.454   5
  -1   8 -20 2492.90 259.045  16
  -1   8 -20 2922.59 236.548  15
  -1   8 -20 3055.45 230.004  14
   1  -8  21 17.0823 48.0737   5
   1  -8  21 56.8170 49.4584   9
  -1   8 -21 66.0781 54.1098  15
  -1   8 -21 19.1076 35.3169  16
   1  -8  21 82.4894 52.8007  23
  -1   8 -22 256.376 76.9533  15
  -1   8 -23 577.975 106.631  15
  -1   8 -24 238.248 72.1517  15
   1  -7 -23 1584.44 185.896  16
   1  -7 -23 2000.66 210.623   6
  -1   7  22 505.080 108.338  12
   1  -7 -22 465.971 102.428   6
   1  -7 -22 407.225 97.9410  16
  -1   7  21 1782.14 211.147  19
   1  -7 -21 1806.98 209.133  22
  -1   7  21 1550.86 187.689  12
   1  -7 -21 1850.73 196.365   6
   1  -7 -21 1709.88 184.999  16
  -1   7  21 1899.19 179.918  14
   1  -7 -20 433.253 88.2883   6
   1  -7 -20 281.842 84.7077  22
  -1   7  20 382.989 90.8240  12
  -1   7  20 241.665 78.8307  19
   1  -7 -20 320.056 80.2028  16
  -1   7  20 316.871 78.5317  14
   1  -7 -19 158.077 45.1435  20
   1  -7 -19 203.973 72.9053  22
   1  -7 -19 178.118 60.0502   6
  -1   7  19 181.787 68.6351  19
   1  -7 -19 120.004 47.3163  16
  -1   7  19 153.524 55.1623  14
   1  -7 -18 9.46429 24.4458   8
   1  -7 -18-8.62960 24.0922  20
   1  -7 -18 9.71748 28.9338   4
   1  -7 -18-12.8895 36.1931   6
   1  -7 -18-8.83431 29.4820  17
  -1   7  18 15.8161 33.8853  19
   1  -7 -18 12.8023 27.3049  16
  -1   7  18 22.6987 34.3263  14
   1  -7 -17 3696.29 245.160   8
   1  -7 -17 4214.19 286.117   6
   1  -7 -17 4121.47 256.806   4
  -1   7  17 4070.86 303.841  19
   1  -7 -17 4316.81 239.933  20
   1  -7 -17 4723.30 327.481  22
   1  -7 -17 4534.67 251.422  17
  -1   7  17 4352.35 274.178  14
   1  -7 -17 3922.19 275.111  16
   1  -7 -16 510.478 83.4966   8
   1  -7 -16 494.388 87.6164   6
   1  -7 -16 454.458 95.9166  22
   1  -7 -16 441.355 67.0314  20
  -1   7  16 361.551 87.9836  12
  -1   7  16 459.280 96.0106  19
   1  -7 -16 473.875 74.7744  17
  -1   7  16 416.727 73.4565  15
  -1   7  16 487.629 89.1388  14
   1  -7 -16 496.200 91.3169  16
   1  -7 -15 1241.70 129.996   8
   1  -7 -15 1204.13 129.984   6
   1  -7 -15 1440.43 166.891  22
  -1   7  15 1030.06 138.725  19
   1  -7 -15 1155.10 103.332  20
  -1   7  15 965.167 140.007  12
   1  -7 -15 1100.87 113.012  17
  -1   7  15 953.892 111.329  15
  -1   7  15 1241.32 132.414  14
   1  -7 -15 1041.92 127.155  16
   1  -7 -14 10.2890 26.9162   8
  -1   7  14 48.4853 36.8013  10
   1  -7 -14-11.0360 35.4398   5
   1  -7 -14 20.1425 26.3138   6
   1  -7 -14 37.0179 23.5935  20
   1  -7 -14 13.9654 33.6288  22
  -1   7  14 28.3626 37.3037  12
   1  -7 -14 24.3156 24.4319  17
  -1   7  14 52.5867 40.0111  19
   1  -7 -14 76.3079 40.5066  16
  -1   7  14 49.6445 30.1918  14
  -1   7  14 53.2700 30.0587  15
   1  -7 -13 994.001 115.710   8
   1  -7 -13 1172.25 128.532   5
   1  -7 -13 1021.57 112.132   6
   1  -7 -13 992.687 132.615  22
  -1   7  13 1148.44 137.613  19
   1  -7 -13 925.488 84.8792  20
  -1   7  13 986.330 122.399  10
  -1   7  13 1167.18 143.857  12
   1  -7 -13 893.083 99.2533  17
  -1   7  13 824.257 105.255  14
   1  -7 -13 901.645 113.066  16
  -1   7  13 964.759 108.561  15
  -1   7  12 314.122 68.5157  10
   1  -7 -12 352.974 69.2335   8
   1  -7 -12 384.621 74.5636   5
   1  -7 -12 244.163 55.8783   6
   1  -7 -12 245.890 42.9822  20
   1  -7 -12 424.421 87.1077  22
  -1   7  12 304.997 74.7249  12
  -1   7  12 260.789 65.8023  19
   1  -7 -12 352.408 61.6563  17
  -1   7  12 325.926 64.8812  14
  -1   7  12 310.249 62.4141  15
   1  -7 -12 435.139 76.7059  16
   1  -7 -11 5690.22 314.548   8
   1  -7 -11 5275.75 279.618   6
   1  -7 -11 5490.10 307.635   5
   1  -7 -11 5700.50 238.810  20
  -1   7  11 5970.32 332.346  19
   1  -7 -11 5077.60 321.086  22
  -1   7  11 5367.51 308.811  10
   1  -7 -11 5064.27 273.759  17
  -1   7  11 5063.89 288.307  14
  -1   7  11 5227.69 280.895  15
  -1   7  10 57.8772 31.3659  10
   1  -7 -10 103.956 41.9967   8
   1  -7 -10 152.150 26.0091   9
   1  -7 -10 118.038 51.1052  22
   1  -7 -10 172.681 31.4270  20
   1  -7 -10 128.443 43.9549   5
   1  -7 -10 149.101 41.5728   6
   1  -7 -10 137.234 40.2157  17
  -1   7  10 140.742 46.8731  19
  -1   7  10 123.573 44.7976  14
  -1   7   9 499.254 77.7532  10
   1  -7  -9 507.745 54.3873   9
   1  -7  -9 533.923 69.5135   6
   1  -7  -9 457.006 78.3351   5
   1  -7  -9 548.061 50.5526  20
   1  -7  -9 666.190 99.4400  22
  -1   7   9 423.107 77.0367  19
   1  -7  -9 483.427 70.8821  17
  -1   7   9 396.723 71.2377  14
   1  -7  -8 1531.46 102.556   9
   1  -7  -8 1358.13 110.483   6
  -1   7   8 1275.10 80.0248   3
   1  -7  -8 1554.59 85.5841  20
   1  -7  -8 1285.46 103.965  23
   1  -7  -8 1598.90 151.390  22
  -1   7   8 1531.16 143.938  19
  -1   7   8 1374.47 129.449  10
   1  -7  -8 1431.45 106.826  18
   1  -7  -8 1394.56 121.362  17
  -1   7   8 1282.15 123.464  14
  -1   7   8 1463.98 126.863  15
   1  -7  -7 2001.82 126.210   9
   1  -7  -7 1606.73 119.626   6
  -1   7   7 2190.34 170.990  19
   1  -7  -7 1932.02 94.4376  20
   1  -7  -7 1900.84 168.420  22
   1  -7  -7 1850.87 126.227  23
  -1   7   7 2078.70 155.327  10
   1  -7  -7 1806.07 127.389  18
   1  -7  -7 1966.12 145.744  17
  -1   7   7 1754.71 141.167  15
  -1   7   7 1685.47 143.928  14
  -1   7   6 37.8186 27.0196  10
   1  -7  -6 46.3707 22.7324   6
  -1   7   6 34.4861 12.4034   3
   1  -7  -6 29.7038 25.3097   1
   1  -7  -6 33.9022 21.0156  23
   1  -7  -6 39.4894 30.1799  22
  -1   7   6 54.8897 29.6684  19
   1  -7  -6 37.4295 22.2070  18
   1  -7  -6 74.5101 32.0875  17
  -1   7   6 40.5147 27.6867  14
  -1   7   6 82.6925 31.4352  15
   1  -7  -5 10481.1 409.736   9
   1  -7  -5 10390.5 423.923   1
   1  -7  -5 9015.32 374.908   6
   1  -7  -5 9860.55 400.613  23
   1  -7  -5 10596.4 463.493  22
  -1   7   5 10504.5 428.144  10
  -1   7   5 9107.34 435.853  19
   1  -7  -5 10241.4 413.015  18
   1  -7  -5 9785.66 424.702  17
  -1   7   5 10193.6 429.139  15
  -1   7   5 10028.4 434.871  14
   1  -7  -4 19.2817 16.9158   9
  -1   7   4 13.4983 17.8093  10
   1  -7  -4 17.6930 21.0236  23
   1  -7  -4 53.9685 33.6514  22
   1  -7  -4 19.7927 20.1036   1
   1  -7  -4 36.4084 32.5707   5
  -1   7   4 25.6291 24.4388  19
   1  -7  -4 54.3328 26.3302  18
   1  -7  -4 59.9978 28.0047  17
  -1   7   4 51.9920 26.6172  15
  -1   7   4 54.8608 29.3268  14
  -1   7   3 82.5392 29.9745  10
   1  -7  -3 108.374 32.7284   9
   1  -7  -3 97.8319 19.9401   6
   1  -7  -3 118.017 33.5973   1
   1  -7  -3 162.944 46.9695   5
   1  -7  -3 163.459 38.0970  23
   1  -7  -3 169.262 40.2996  18
  -1   7   3 90.9886 33.6267  19
  -1   7   3 111.193 37.7223  15
  -1   7   3 154.465 41.0014  14
   1  -7  -2 894.146 60.5198   6
   1  -7  -2 1015.96 99.7850   9
   1  -7  -2 790.708 100.792   5
   1  -7  -2 1093.76 94.0393   1
   1  -7  -2 995.340 93.6577  23
  -1   7   2 986.692 92.5372  10
   1  -7  -2 1022.94 100.676  18
  -1   7   2 955.109 103.536  19
  -1   7   2 974.409 101.522  14
  -1   7   2 1002.91 101.597  15
   1  -7  -1 7701.65 340.327   9
   1  -7  -1 6408.35 251.915   6
   1  -7  -1 7561.09 311.100   1
   1  -7  -1 6964.43 352.516   5
   1  -7  -1 6991.98 318.826  23
  -1   7   1 7490.30 315.408  10
  -1   7   1 7225.72 341.023  19
   1  -7  -1 7640.81 339.440  18
  -1   7   1 6927.99 333.857  14
  -1   7   1 7458.06 337.408  15
   1  -7   0 365.529 33.6472   6
   1  -7   0 433.691 68.0147   9
   1  -7   0 551.066 63.0648   1
   1  -7   0 461.698 78.6749   5
   1  -7   0 499.085 67.7199  23
   1  -7   0 463.631 70.8039  22
  -1   7   0 467.691 60.3742  10
  -1   7   0 354.003 64.3878  19
   1  -7   0 448.644 70.2526  17
  -1   7   0 427.530 67.6326  15
  -1   7   0 486.218 70.6708  14
   1  -7   1 15609.6 632.772   5
   1  -7   1 16736.6 570.672   1
   1  -7   1 17463.3 611.848  22
   1  -7   1 16527.3 604.193  23
  -1   7  -1 17214.6 581.787  10
  -1   7  -1 16872.8 623.546  19
   1  -7   1 15993.2 619.158  17
  -1   7  -1 16841.1 616.089  15
  -1   7  -1 15805.8 609.405  14
  -1   7  -2 193.034 39.2468  10
   1  -7   2 133.635 19.5887   6
   1  -7   2 182.301 51.2880   5
   1  -7   2 216.184 45.8277  22
  -1   7  -2 87.2820 12.8612  20
  -1   7  -2 132.423 41.4050  19
   1  -7   2 249.560 54.7582  18
  -1   7  -2 160.470 43.0805  15
  -1   7  -2 126.178 39.4020  14
   1  -7   3 3985.51 231.138   9
   1  -7   3 4089.68 182.759   1
   1  -7   3 3777.74 232.310   5
   1  -7   3 3206.66 136.734   6
   1  -7   3 4315.87 208.086  22
  -1   7  -3 2776.57 129.179  20
  -1   7  -3 4307.92 197.996  10
  -1   7  -3 3870.02 220.833  19
   1  -7   3 4282.29 236.678  18
   1  -7   3 4017.93 238.215  13
  -1   7  -3 4062.46 221.830  15
  -1   7  -4 92.1128 29.1165  10
   1  -7   4 36.1228 27.6075   9
   1  -7   4 28.7811 13.6336   6
   1  -7   4 40.4040 15.7405   3
   1  -7   4 65.3276 34.9420   5
   1  -7   4 45.7840 26.8090  22
  -1   7  -4 42.9005 14.2447  20
   1  -7   4 27.5395 28.0410  13
  -1   7  -4 31.5701 24.1518  19
   1  -7   4 26.5562 25.3341  18
  -1   7  -4 47.0727 30.5974  15
   1  -7   5 23989.6 864.539   9
   1  -7   5 24419.0 741.916   3
   1  -7   5 20195.4 730.643   6
   1  -7   5 24965.4 874.834   5
  -1   7  -5 20319.4 733.061  20
   1  -7   5 24760.5 794.676  22
  -1   7  -5 25051.8 801.059  10
  -1   7  -5 24056.6 844.529  19
   1  -7   5 24215.3 861.698  18
  -1   7  -5 24706.2 846.251  15
   1  -7   6 223.403 56.9967   9
  -1   7  -6 313.377 50.9664  10
   1  -7   6 327.131 71.6302   5
   1  -7   6 203.548 29.7832   6
   1  -7   6 233.601 33.9966   3
   1  -7   6 197.910 53.9136  23
   1  -7   6 241.033 41.6273  22
   1  -7   6 292.437 63.2912  18
  -1   7  -6 352.047 64.2082  19
  -1   7  -6 268.595 57.4689  15
  -1   7  -7 3919.63 169.295   6
   1  -7   7 4273.87 264.275   9
   1  -7   7 4615.04 268.496   5
   1  -7   7 3960.12 177.739   6
   1  -7   7 4552.10 192.593   3
   1  -7   7 4592.82 201.100  22
   1  -7   7 4259.12 250.395  23
  -1   7  -7 4037.14 214.676  10
  -1   7  -7 4300.59 249.684  19
   1  -7   7 4428.29 265.211  18
  -1   7  -7 4443.66 264.437  16
  -1   7  -7 4788.87 254.550  15
  -1   7  -7 4328.69 239.063  14
   1  -7   8 126.275 48.3205   9
  -1   7  -8 100.169 30.1594  10
  -1   7  -8 101.324 21.1139   6
   1  -7   8 67.5180 24.4377   3
   1  -7   8 69.9723 37.4957   5
   1  -7   8 124.423 44.0535  23
   1  -7   8 112.155 25.6771  22
   1  -7   8 113.675 42.1812  13
  -1   7  -8 40.2341 28.9036  16
  -1   7  -8 95.1880 38.6307  19
   1  -7   8 150.700 49.8406  18
  -1   7  -8 76.3969 35.6042  15
  -1   7  -8 155.523 44.3620  14
   1  -7   9 1559.69 156.336   9
  -1   7  -9 1644.44 95.4046   6
   1  -7   9 1754.89 158.311   5
   1  -7   9 1547.55 143.510  23
   1  -7   9 1548.63 90.6550  22
  -1   7  -9 1636.62 125.302  10
   1  -7   9 1835.27 161.183  18
  -1   7  -9 1717.82 157.405  16
  -1   7  -9 1667.06 145.081  19
  -1   7  -9 1761.13 140.991  14
  -1   7  -9 1698.83 144.198  15
   1  -7   9 1727.42 145.371  13
  -1   7 -10 194.229 44.2272  10
  -1   7 -10 152.990 29.6029   6
   1  -7  10 192.367 61.2982   9
   1  -7  10 260.760 62.8439   5
   1  -7  10 124.344 48.6537  23
   1  -7  10 171.558 23.3766  22
   1  -7  10 137.531 44.5360  13
  -1   7 -10 151.138 48.3182  16
  -1   7 -10 84.2503 38.0962  19
  -1   7 -10 160.789 44.2965  14
  -1   7 -10 160.517 47.3486  15
  -1   7 -11 8484.71 322.792   6
   1  -7  11 8057.25 421.803   9
   1  -7  11 8472.02 415.964   5
   1  -7  11 7834.24 396.794  23
  -1   7 -11 7999.01 364.526  10
  -1   7 -11 8430.66 419.974  16
  -1   7 -11 8164.43 402.785  19
   1  -7  11 7310.17 370.151  13
  -1   7 -11 8169.53 379.117  14
  -1   7 -11 8836.91 400.139  15
  -1   7 -12 165.046 35.0745   6
  -1   7 -12 139.284 40.8111  10
   1  -7  12 145.867 52.6680   9
   1  -7  12 242.481 58.6836   8
   1  -7  12 198.682 59.6585   5
   1  -7  12 237.210 64.0627  23
   1  -7  12 76.4341 39.9127  13
  -1   7 -12 224.986 59.5387  19
  -1   7 -12 174.930 55.0456  16
  -1   7 -12 46.9590 40.6881  15
  -1   7 -12 134.473 47.8938  14
  -1   7 -13 4694.13 212.493   6
  -1   7 -13 3758.76 230.991  10
   1  -7  13 4189.98 259.416   8
   1  -7  13 4282.31 277.065   5
   1  -7  13 3984.30 259.919  23
  -1   7 -13 3500.13 265.606  16
  -1   7 -13 3881.24 260.709  19
   1  -7  13 3546.93 228.344  13
  -1   7 -13 4403.29 248.086  14
  -1   7 -13 3923.18 250.255  15
  -1   7 -14 29.0308 23.1174   6
  -1   7 -14-8.60588 20.5674  10
   1  -7  14 13.0943 31.5696   9
   1  -7  14 10.1339 21.7376   8
   1  -7  14 23.4279 43.6885   5
   1  -7  14 22.2637 33.9358  23
   1  -7  14-8.43456 25.4870  13
  -1   7 -14 22.3083 31.7803  19
  -1   7 -14 26.5721 34.1696  14
  -1   7 -14 25.3521 36.1603  16
   1  -7  15 5136.04 294.770   8
  -1   7 -15 5662.60 256.307   6
   1  -7  15 5345.29 332.547   9
   1  -7  15 4466.53 302.614  12
   1  -7  15 4842.66 306.987   5
  -1   7 -15 4792.15 319.490  16
   1  -7  15 4314.19 259.525  13
  -1   7 -15 4988.93 279.274  14
   1  -7  16 154.460 57.0807  12
   1  -7  16 118.368 42.3404  13
   1  -7  16 137.265 58.5610   5
  -1   7 -16 152.975 40.6074   6
   1  -7  16 60.7568 36.0448   8
   1  -7  16 197.822 62.8061   9
  -1   7 -16 96.8347 53.8053  16
  -1   7 -16 136.179 51.5661  15
  -1   7 -16 56.4788 39.0459  14
  -1   7 -17 8453.60 359.841   6
   1  -7  17 7340.59 378.482   8
   1  -7  17 7650.94 433.858   9
   1  -7  17 6914.73 405.531  12
   1  -7  17 7968.95 424.828   5
  -1   7 -17 7420.47 433.181  16
  -1   7 -17 8289.81 401.910  15
   1  -7  17 6410.29 341.581  13
  -1   7 -17 7428.77 375.882  14
   1  -7  18 40.9954 35.8914  12
   1  -7  18 59.3485 31.1554  13
   1  -7  18 26.7058 42.9982   5
   1  -7  18 45.5468 48.9551   9
  -1   7 -18 65.4056 35.7826   6
   1  -7  18 120.400 41.3562   8
  -1   7 -18 45.4350 43.0933  16
  -1   7 -18 55.3201 42.6609  15
  -1   7 -18 60.3344 37.0819  14
   1  -7  19 449.499 73.4756  13
   1  -7  19 720.746 115.537   5
  -1   7 -19 741.423 93.8977   6
   1  -7  19 555.692 86.1817   8
   1  -7  19 676.766 117.228   9
  -1   7 -19 672.784 105.555  15
  -1   7 -19 539.559 113.228  16
  -1   7 -19 738.869 103.497  14
   1  -7  20 110.115 39.0340  13
   1  -7  20 65.1637 52.4769   9
   1  -7  20 117.120 45.0912   8
  -1   7 -20 179.879 51.1642   6
  -1   7 -20 116.312 56.4448  16
  -1   7 -20 163.952 57.2316  15
   1  -7  20 158.332 65.4168   5
   1  -7  20 101.057 38.6288   4
   1  -7  21 1551.51 188.229   9
  -1   7 -21 1619.74 150.248   6
   1  -7  21 1629.82 184.731   5
  -1   7 -21 1494.84 190.228  16
  -1   7 -21 1526.46 161.360  15
   1  -7  22 15.5356 43.8132   5
  -1   7 -22 10.8374 32.2856   6
  -1   7 -22 54.4933 47.5535  16
  -1   7 -22 49.3018 47.0592  15
   1  -7  22 15.7351 47.3346  12
   1  -7  23 3938.58 308.413   5
   1  -7  23 3582.79 296.689  12
  -1   7 -23 4027.59 280.898  15
  -1   7 -23 3879.33 331.049  16
  -1   7 -23 4425.29 278.441   6
   1  -7  24 33.6110 35.5667  12
  -1   7 -24-12.8753 40.6289  15
  -1   7 -24-12.2229 44.3576   6
   1  -7  24 37.2013 39.5144   9
  -1   7 -24-38.9570 50.6966   7
  -1   7 -25 210.391 69.1677  15
  -1   7 -26 13.4030 41.9245  15
   1  -6 -26 3543.15 274.020  20
   1  -6 -25 307.558 84.8435  20
   1  -6 -25 377.288 94.2181  16
   1  -6 -24 4753.46 303.081  20
   1  -6 -24 4144.23 327.566  22
  -1   6  24 3921.17 308.140  12
   1  -6 -24 3993.60 315.884   6
   1  -6 -24 4036.01 300.792  16
   1  -6 -23 273.685 71.0330  20
  -1   6  23 202.654 76.4354  19
  -1   6  23 191.861 68.2303  12
   1  -6 -23 403.952 93.9493   6
   1  -6 -23 158.507 59.5772  16
  -1   6  23 316.548 76.8925  14
  -1   6  22 1143.59 163.905  19
   1  -6 -22 1192.59 135.408  20
  -1   6  22 1040.66 144.872  12
   1  -6 -22 1229.40 159.740   6
  -1   6  22 902.126 121.559  14
   1  -6 -22 1060.65 141.858  16
   1  -6 -21 43.4959 34.4649   6
  -1   6  21 22.5875 39.9931  14
   1  -6 -21 13.1580 31.3297  16
   1  -6 -21 54.8117 40.2362  20
  -1   6  21 16.7873 47.5422  19
   1  -6 -21-15.9989 38.2574  22
   1  -6 -20 6653.22 393.022   6
   1  -6 -20 6424.43 322.243  17
  -1   6  20 6740.33 360.562  14
   1  -6 -20 6260.88 372.133  16
   1  -6 -20 6212.16 400.520  22
   1  -6 -20 7433.37 365.269  20
  -1   6  20 6914.70 420.726  19
   1  -6 -19 297.271 74.7460   6
  -1   6  19 335.557 87.0800  19
   1  -6 -19 340.822 83.0889  22
   1  -6 -19 258.255 60.7919  20
   1  -6 -19 261.610 56.9530  17
   1  -6 -19 250.979 66.9448  16
  -1   6  19 354.597 72.9468  14
   1  -6 -18 414.111 63.3032   8
   1  -6 -18 292.994 72.4643   6
   1  -6 -18 310.681 60.1260   4
   1  -6 -18 355.968 69.4135  20
  -1   6  18 421.309 93.1902  19
   1  -6 -18 469.587 95.0662  22
  -1   6  18 458.244 92.5606  12
   1  -6 -18 537.416 73.8804  17
   1  -6 -18 536.082 89.7285  16
  -1   6  18 433.090 78.1570  14
   1  -6 -17 7.69930 16.3463   8
   1  -6 -17 23.7277 20.5466   4
   1  -6 -17-11.4368 24.4539   6
   1  -6 -17-8.25559 29.1769  20
  -1   6  17-13.6992 25.5269  19
   1  -6 -17-27.3318 29.4070  22
  -1   6  17-13.4852 32.3593  12
   1  -6 -17-7.43321 20.9078  17
  -1   6  17 9.69201 23.2833  14
   1  -6 -17 10.8869 26.0912  16
   1  -6 -16 626.850 84.0842   8
   1  -6 -16 872.496 110.437   6
   1  -6 -16 726.379 88.8050  20
  -1   6  16 938.989 125.257  19
   1  -6 -16 694.278 110.676  22
  -1   6  16 785.709 116.490  12
   1  -6 -16 698.460 82.8101  17
   1  -6 -16 767.253 103.818  16
  -1   6  16 749.532 89.9226  15
  -1   6  16 718.835 96.8292  14
   1  -6 -15 32.4366 24.4935   8
   1  -6 -15 100.491 41.6905   6
   1  -6 -15 14.0896 19.9078  20
   1  -6 -15 12.5639 27.0996  22
  -1   6  15 37.2443 32.7799  19
  -1   6  15-12.6847 27.2974  12
   1  -6 -15 34.9201 24.7274  17
  -1   6  15 31.0559 23.5406  15
  -1   6  15 71.9974 38.7645  14
   1  -6 -15 9.90585 26.0752  16
   1  -6 -14 6327.68 320.515   8
   1  -6 -14 6564.39 335.460   6
   1  -6 -14 6841.05 345.718   5
   1  -6 -14 6709.94 300.966  20
  -1   6  14 6818.82 367.953  19
   1  -6 -14 6553.78 366.709  22
  -1   6  14 6313.67 366.783  12
   1  -6 -14 6167.74 297.574  17
  -1   6  14 6203.72 325.863  14
  -1   6  14 6220.35 311.596  15
   1  -6 -14 6384.27 336.887  16
   1  -6 -13 91.3370 37.0579   8
   1  -6 -13 201.022 49.8624   6
   1  -6 -13 292.093 61.8344   5
   1  -6 -13 272.066 47.5796  20
   1  -6 -13 138.024 51.4647  22
  -1   6  13 165.731 55.8452  12
   1  -6 -13 151.854 36.3990  17
  -1   6  13 222.764 59.1088  19
  -1   6  13 300.366 59.2285  14
  -1   6  13 123.051 37.6521  15
   1  -6 -13 126.609 41.6133  16
   1  -6 -12 1618.33 140.764   8
   1  -6 -12 1917.03 147.626   6
   1  -6 -12 2067.85 161.884   5
   1  -6 -12 1671.16 162.442  22
  -1   6  12 1977.07 171.077  19
   1  -6 -12 2152.75 130.773  20
  -1   6  12 1757.87 167.248  12
   1  -6 -12 1550.06 123.002  17
  -1   6  12 1742.97 136.019  15
  -1   6  12 1639.41 140.272  14
   1  -6 -11 33.4646 25.4975   8
   1  -6 -11 72.9846 23.3249  20
   1  -6 -11 41.9804 35.9100  22
   1  -6 -11 52.3555 25.4350   6
  -1   6  11 56.3107 15.3931  18
   1  -6 -11 56.6277 24.3949  17
  -1   6  11 120.328 43.3569  19
  -1   6  11 23.4800 23.9580  14
   1  -6 -10 6162.20 303.371   8
   1  -6 -10 4983.15 199.918   9
   1  -6 -10 5389.42 206.705   9
   1  -6 -10 6131.94 326.025  22
  -1   6  10 6176.17 318.261  19
   1  -6 -10 6338.99 250.600  20
   1  -6 -10 6074.98 282.187   6
  -1   6  10 5957.54 221.857  18
   1  -6 -10 5903.01 271.024  17
  -1   6  10 6101.30 292.377  14
   1  -6  -9 249.602 32.3533   9
   1  -6  -9 308.380 32.7250   9
   1  -6  -9 315.460 66.7199  22
   1  -6  -9 342.973 42.4961  20
   1  -6  -9 238.951 45.5379   6
   1  -6  -9 261.825 47.9265  17
  -1   6   9 296.697 60.4804  19
  -1   6   9 170.148 47.3473  14
   1  -6  -8 6173.72 241.518   9
   1  -6  -8 6253.95 241.437  20
  -1   6   8 6005.34 309.927  19
   1  -6  -8 5805.79 314.119  22
   1  -6  -8 6195.68 263.956  23
   1  -6  -8 5683.32 268.451   6
   1  -6  -8 5465.19 269.681  17
   1  -6  -8 5901.24 249.779  18
  -1   6   8 5924.78 280.125  15
   1  -6  -8 6220.51 298.667  16
  -1   6   8 5718.36 289.500  14
   1  -6  -7 27.8911 15.3915   9
   1  -6  -7 39.6425 25.6858   5
   1  -6  -7 15.5540 16.7118   6
  -1   6   7 23.7193 13.2362   3
   1  -6  -7 104.202 38.7414  22
   1  -6  -7 14.9695 12.4175  20
   1  -6  -7 40.9337 17.5997  18
  -1   6   7 32.4553 23.2276  19
   1  -6  -7 17.9017 19.2918  17
  -1   6   7 24.9603 19.0757  15
   1  -6  -7 7.18858 17.3748  16
  -1   6   7 21.1206 22.8500  14
   1  -6  -6 1489.01 102.261   9
  -1   6   6 1657.29 87.0843   3
   1  -6  -6 1556.17 106.600   6
   1  -6  -6 1877.13 132.800   1
   1  -6  -6 1746.87 139.438   5
   1  -6  -6 1692.45 141.537  22
  -1   6   6 1578.06 134.293  19
   1  -6  -6 1746.41 89.7843  20
  -1   6   6 1695.95 128.362  10
   1  -6  -6 1516.10 116.114  17
   1  -6  -6 1853.24 115.607  18
  -1   6   6 1575.64 126.591  14
  -1   6   6 1831.25 127.940  15
   1  -6  -5 184.152 34.5235   9
  -1   6   5 98.0637 30.4386  10
   1  -6  -5 153.653 41.6098   5
   1  -6  -5 112.484 26.2390   6
  -1   6   5 76.5553 17.5425   3
   1  -6  -5 68.8601 23.2657  23
   1  -6  -5 125.632 39.0413  22
   1  -6  -5 125.054 20.4699  20
  -1   6   5 59.2388 27.9133  19
  -1   6   5 108.341 35.2561  14
  -1   6   5 79.6165 29.0183  15
   1  -6  -4 7552.05 308.562   9
   1  -6  -4 7157.04 274.576   6
   1  -6  -4 6979.68 339.347   5
   1  -6  -4 7549.37 345.046  22
   1  -6  -4 7204.78 307.141  23
  -1   6   4 7495.42 339.259  19
  -1   6   4 7039.30 314.293  10
   1  -6  -4 7760.02 313.548  18
  -1   6   4 7258.71 326.868  14
  -1   6   4 7251.82 320.815  15
   1  -6  -3 1405.11 81.9293   6
   1  -6  -3 1437.72 126.569   5
   1  -6  -3 1423.56 106.811  23
   1  -6  -3 1644.22 129.166  22
  -1   6   3 1609.38 113.279  10
   1  -6  -3 1643.83 114.931  18
  -1   6   3 1518.89 122.904  19
  -1   6   3 1529.35 117.081  15
  -1   6   3 1427.28 118.493  14
   1  -6  -2 16569.5 595.102   9
   1  -6  -2 15985.6 533.738   6
   1  -6  -2 15859.4 623.078   5
   1  -6  -2 15312.4 581.148  23
   1  -6  -2 16435.5 612.241  22
  -1   6   2 16628.9 586.025  10
   1  -6  -2 15960.6 598.784  17
  -1   6   2 16336.3 611.265  19
  -1   6   2 16698.1 608.523  14
  -1   6   2 16698.1 603.243  15
   1  -6  -1 950.319 55.5421   6
   1  -6  -1 956.578 99.6488   5
   1  -6  -1 1034.68 95.4994  22
   1  -6  -1 929.439 89.8170  17
  -1   6   1 791.857 85.7716  19
  -1   6   1 834.211 87.0639  14
  -1   6   1 1018.57 92.2790  15
   1  -6   0 6048.46 205.388   6
   1  -6   0 6426.60 299.273   5
   1  -6   0 6679.01 256.093   1
  -1   6   0 6785.17 258.316  10
   1  -6   0 6350.88 279.167  17
  -1   6   0 7011.97 291.486  19
   1  -6   0 6264.70 277.702  18
  -1   6   0 6585.31 285.380  14
  -1   6   0 6859.61 283.865  15
  -1   6  -1 135.340 30.6477  10
   1  -6   1 150.263 38.7920   9
   1  -6   1 85.9300 15.1919   6
   1  -6   1 100.188 26.0375   1
   1  -6   1 141.276 41.1491   5
  -1   6  -1 104.431 15.8927  20
  -1   6  -1 107.909 33.1016  19
   1  -6   1 97.8243 31.7104  17
   1  -6   1 117.429 34.7028  18
  -1   6  -1 112.954 34.0818  14
   1  -6   1 169.546 45.7787  13
  -1   6  -1 125.147 34.6959  15
   1  -6   2 21591.3 743.388   6
   1  -6   2 25040.1 849.668   9
   1  -6   2 24865.9 793.612   1
   1  -6   2 24078.9 750.813   3
   1  -6   2 25049.2 861.991   5
   1  -6   2 24394.2 830.712  23
  -1   6  -2 21761.0 747.019  20
   1  -6   2 24192.0 817.826  22
  -1   6  -2 25328.9 800.900  10
   1  -6   2 25965.6 849.792  18
   1  -6   2 22664.9 832.831  17
  -1   6  -2 25040.7 839.430  19
  -1   6  -2 24202.2 833.421  14
   1  -6   2 23416.2 850.430  13
  -1   6  -2 25594.2 840.064  15
   1  -6   3 1034.76 101.168   9
   1  -6   3 1081.37 62.1576   3
   1  -6   3 889.352 54.8351   6
   1  -6   3 1129.74 79.9577   1
   1  -6   3 1190.52 111.533   5
   1  -6   3 1097.26 98.8247  23
   1  -6   3 1024.50 85.6331  22
  -1   6  -3 1049.96 62.0154  20
  -1   6  -3 1113.79 83.7029  10
   1  -6   3 1044.85 101.970  18
  -1   6  -3 1013.69 98.3143  19
   1  -6   3 1231.32 111.587  13
  -1   6  -3 1026.47 95.6916  14
  -1   6  -3 1175.02 102.144  15
   1  -6   4 6843.71 308.136   9
   1  -6   4 5373.02 213.220   6
   1  -6   4 6271.53 226.791   3
   1  -6   4 6012.87 297.747   5
   1  -6   4 6413.78 260.234  22
   1  -6   4 6248.10 287.115  23
  -1   6  -4 5351.03 221.615  20
  -1   6  -4 6459.24 258.397  10
  -1   6  -4 6148.41 286.132  19
   1  -6   4 6265.72 295.790  18
  -1   6  -4 6532.01 290.223  15
  -1   6  -4 5837.73 278.583  14
   1  -6   4 5575.31 286.909  13
   1  -6   5 1798.46 142.721   9
  -1   6  -5 1588.27 79.7860   6
   1  -6   5 1806.29 143.438   5
   1  -6   5 1559.04 83.6657   6
   1  -6   5 1787.87 95.6175   3
  -1   6  -5 1443.04 87.5962  20
   1  -6   5 1590.01 127.220  23
   1  -6   5 1787.09 107.303  22
  -1   6  -5 1941.75 115.493  10
  -1   6  -5 1795.13 131.421  19
   1  -6   5 1722.50 136.139  18
  -1   6  -5 1820.46 133.101  15
   1  -6   5 1505.42 126.596  13
  -1   6  -5 1773.64 128.464  14
   1  -6   6 17032.8 665.370   9
  -1   6  -6 16504.0 564.577   6
   1  -6   6 17514.4 667.300   5
   1  -6   6 16111.2 570.866   6
   1  -6   6 17998.3 590.375   3
   1  -6   6 17100.4 649.344  23
   1  -6   6 18046.8 594.728  22
  -1   6  -6 18014.5 614.325  10
  -1   6  -6 17896.1 649.634  19
  -1   6  -6 17247.0 665.233  16
   1  -6   6 17779.9 667.331  18
  -1   6  -6 18075.2 652.449  15
  -1   6  -7 612.241 49.7302   6
   1  -6   7 534.894 82.6494   9
   1  -6   7 582.551 51.6521   6
   1  -6   7 502.350 79.5179   5
   1  -6   7 569.577 52.1556  22
   1  -6   7 596.373 79.1805  23
  -1   6  -7 690.136 87.6633  16
   1  -6   7 685.916 88.0480  18
  -1   6  -7 604.408 77.0314  19
  -1   6  -7 693.400 82.6517  15
  -1   6  -8 37251.0 1140.91   6
   1  -6   8 31361.4 1227.19   9
   1  -6   8 35620.5 1237.51   5
   1  -6   8 34135.1 1218.06  23
   1  -6   8 35402.7 1131.53  22
  -1   6  -8 36936.6 1186.14  10
  -1   6  -8 35050.2 1218.13  19
  -1   6  -8 34315.9 1235.99  16
   1  -6   8 37005.8 1244.30  18
  -1   6  -8 36950.7 1222.10  15
   1  -6   9 120.665 48.4328   9
  -1   6  -9 194.017 32.1067   6
  -1   6  -9 161.305 38.5057  10
   1  -6   9 195.474 53.8270   5
   1  -6   9 180.918 50.5825  23
   1  -6   9 153.922 23.1921  22
   1  -6   9 195.722 45.6744  13
  -1   6  -9 106.824 40.0363  16
  -1   6  -9 221.003 52.3492  19
   1  -6   9 131.664 46.8094  18
  -1   6  -9 176.425 45.9490  14
  -1   6  -9 209.275 49.3918  15
   1  -6  10 13411.4 560.405   9
  -1   6 -10 14775.8 473.247   6
   1  -6  10 13280.1 546.556   5
   1  -6  10 12059.1 411.241  22
  -1   6 -10 13845.2 505.625  10
  -1   6 -10 12903.1 549.515  16
  -1   6 -10 13971.6 540.964  19
   1  -6  10 12813.8 507.282  13
  -1   6 -10 13642.8 530.558  15
  -1   6 -10 14304.3 523.653  14
   1  -6  11 412.734 78.4215   9
  -1   6 -11 314.826 45.7032   6
  -1   6 -11 334.806 58.1915  10
   1  -6  11 307.586 66.7935  12
   1  -6  11 340.802 57.4698  13
   1  -6  11 313.552 65.0218   5
  -1   6 -11 262.203 62.9679  16
  -1   6 -11 406.340 69.1999  19
  -1   6 -11 357.364 64.3869  15
  -1   6 -11 364.450 63.3102  14
   1  -6  12 23788.1 818.881   8
  -1   6 -12 20605.3 782.862  10
   1  -6  12 22879.2 851.542   9
   1  -6  12 20666.6 823.927  12
   1  -6  12 21389.2 824.095   5
  -1   6 -12 22019.6 845.946  16
  -1   6 -12 21429.6 818.451  19
  -1   6 -12 22782.7 800.948  14
  -1   6 -12 23076.0 817.209  15
   1  -6  12 20460.0 776.719  13
  -1   6 -13 335.315 60.7841  10
   1  -6  13 338.854 74.9585   9
  -1   6 -13 456.525 60.6536   6
   1  -6  13 585.090 80.3716   8
   1  -6  13 474.189 66.9696  13
   1  -6  13 443.300 79.2143  12
   1  -6  13 344.417 72.7857   5
  -1   6 -13 616.668 90.0725  19
  -1   6 -13 508.542 79.7012  15
  -1   6 -13 405.113 78.4240  16
   1  -6  14 9529.09 485.181   9
  -1   6 -14 11240.3 429.772   6
   1  -6  14 10922.1 460.639   8
   1  -6  14 10360.6 483.792  12
   1  -6  14 11459.1 491.681   5
  -1   6 -14 11143.3 505.563  16
   1  -6  14 9680.14 425.531  13
   1  -6  15 73.4086 39.1732  12
   1  -6  15 60.6401 30.6172  13
   1  -6  15 20.5420 35.0710   5
   1  -6  15 49.4824 30.6840   8
  -1   6 -15 79.2856 34.6710   6
   1  -6  15 130.728 48.0302   9
  -1   6 -15 58.7388 42.1051  16
  -1   6 -16 3423.66 196.387   6
   1  -6  16 2953.55 229.310   9
   1  -6  16 2887.85 196.025   8
   1  -6  16 3111.34 225.176  12
   1  -6  16 3119.30 225.264   5
  -1   6 -16 2813.99 233.354  16
  -1   6 -16 3415.40 219.272  15
   1  -6  16 2615.04 173.619  13
   1  -6  17 163.247 42.5400  13
   1  -6  17 157.110 55.5128  12
   1  -6  17 144.058 52.2378   5
  -1   6 -17 148.093 45.1127   6
   1  -6  17 155.362 47.2823   8
   1  -6  17 192.928 60.6144   9
  -1   6 -17 207.722 67.3093  16
  -1   6 -17 212.561 58.8622  15
   1  -6  18 6346.45 306.578   8
   1  -6  18 6295.49 367.009   9
  -1   6 -18 6979.21 321.770   6
   1  -6  18 5133.31 330.223  12
   1  -6  18 6002.68 344.155   5
  -1   6 -18 5603.09 357.489  16
  -1   6 -18 6284.31 333.072  15
   1  -6  18 5251.84 277.562  13
   1  -6  19 124.000 40.4398  13
   1  -6  19 166.798 61.8963   9
   1  -6  19 285.979 56.2691   8
  -1   6 -19 154.432 56.4710  15
  -1   6 -19 186.864 67.6835  16
   1  -6  19 254.700 54.7841   4
   1  -6  19 276.742 73.3492   5
  -1   6 -19 244.868 61.4256   6
   1  -6  20 5135.34 276.853   8
  -1   6 -20 6274.80 320.600   6
   1  -6  20 5873.67 359.848   9
   1  -6  20 5451.12 283.601   4
   1  -6  20 6386.71 355.623   5
   1  -6  20 4713.68 259.087  13
  -1   6 -20 5724.73 321.472  15
  -1   6 -20 5694.58 367.800  16
   1  -6  21 222.518 71.7749   5
  -1   6 -21 228.275 64.6255   6
  -1   6 -21 251.841 65.2652  15
  -1   6 -21 158.571 66.2386  16
   1  -6  22 942.322 134.863   5
  -1   6 -22 1050.47 123.407   6
  -1   6 -22 965.243 151.226  16
  -1   6 -22 1003.78 124.197  15
   1  -6  22 1021.48 139.642  12
  -1   6 -23 387.986 80.2501   6
   1  -6  23 284.988 78.0991   5
   1  -6  23 451.018 103.579   9
  -1   6 -23 226.497 83.8932  16
  -1   6 -23 278.507 72.3094  15
   1  -6  23 283.827 83.2828  12
   1  -6  24 4608.36 317.215   5
  -1   6 -24 4627.77 293.732   6
   1  -6  24 4202.96 322.282   9
  -1   6 -24 4077.92 276.545  15
  -1   6 -24 3824.35 321.624  16
  -1   6 -25 13.2058 34.0784   6
   1  -6  25 15.5037 43.5730   5
   1  -6  25 34.4744 44.8344   9
  -1   6 -25 19.0706 40.6474  16
  -1   6 -25-12.2319 36.4113  15
   1  -6  25-15.3969 39.9493  12
   1  -6  26 1031.76 156.746   9
  -1   6 -26 810.989 121.792  15
   1  -6  26 737.182 134.152  12
  -1   6 -27 176.476 65.5286   6
   1  -5 -27 3123.77 259.564  20
  -1   5  27 2523.30 237.950  13
   1  -5 -27 2629.79 243.296  16
   1  -5 -26 166.357 70.5000  22
   1  -5 -26 193.005 68.3875  20
  -1   5  26 188.876 68.3113  13
  -1   5  26 94.0145 52.4944  12
   1  -5 -26 91.9765 48.6939  16
   1  -5 -25 355.162 91.2529  22
  -1   5  25 383.604 98.5897  19
   1  -5 -25 434.709 89.6161  20
  -1   5  25 289.883 79.8839  12
  -1   5  25 413.599 93.4238  13
   1  -5 -25 323.302 88.9394   6
   1  -5 -25 263.976 75.1726  16
   1  -5 -24 317.180 77.0460  20
   1  -5 -24 124.804 60.2234  22
  -1   5  24 329.005 89.7024  19
  -1   5  24 236.763 68.8527  12
   1  -5 -24 308.525 86.4902   6
   1  -5 -24 139.757 57.8250  16
   1  -5 -23 4333.11 316.078  22
  -1   5  23 5167.24 357.886  19
   1  -5 -23 4797.68 301.039  20
  -1   5  23 3913.09 296.895  12
   1  -5 -23 4585.49 325.412   6
  -1   5  23 4327.78 277.556  14
   1  -5 -23 4323.09 300.199  16
   1  -5 -22 1891.73 191.886   6
   1  -5 -22 1585.49 133.172  17
   1  -5 -22 1669.38 170.605  16
  -1   5  22 1438.16 147.915  14
   1  -5 -22 1695.24 184.568  22
  -1   5  22 1621.26 191.437  19
   1  -5 -22 1516.54 159.265  20
   1  -5 -21 150.681 54.9842   6
   1  -5 -21 236.189 49.2514  17
  -1   5  21 150.905 51.8953  14
   1  -5 -21 132.145 49.9542  16
   1  -5 -21 207.254 58.3859  20
  -1   5  21 110.014 50.8565  19
   1  -5 -20 77.7547 41.6669   6
  -1   5  20 74.5910 45.4184  19
   1  -5 -20 91.7711 42.2524  20
   1  -5 -20 87.7289 31.0941  17
  -1   5  20 106.250 41.5053  14
   1  -5 -20 45.6117 34.5980  16
   1  -5 -19 656.546 104.898   6
  -1   5  19 665.056 115.052  19
   1  -5 -19 667.602 108.268  22
   1  -5 -19 760.955 98.4621  20
  -1   5  19 703.808 107.611  12
   1  -5 -19 785.783 85.8831  17
  -1   5  19 761.450 97.6519  14
   1  -5 -19 744.599 104.485  16
   1  -5 -18 596.835 67.8442   8
   1  -5 -18 607.327 97.9192   6
  -1   5  18 490.738 98.8113  19
   1  -5 -18 849.942 99.4907  20
   1  -5 -18 565.658 99.1717  22
  -1   5  18 644.200 103.004  12
   1  -5 -18 678.728 78.8091  17
  -1   5  18 580.352 84.8330  14
   1  -5 -18 787.928 103.655  16
   1  -5 -17 4443.09 223.967   8
   1  -5 -17 4069.66 221.583   4
   1  -5 -17 5269.83 295.423   6
   1  -5 -17 4875.24 261.167  20
  -1   5  17 4724.22 305.087  19
   1  -5 -17 5323.66 308.787  22
  -1   5  17 4502.11 290.522  12
   1  -5 -17 4483.65 233.212  17
   1  -5 -17 4510.91 271.931  16
  -1   5  17 4547.16 258.943  14
   1  -5 -16 403.668 56.6288   8
   1  -5 -16 513.835 65.8055   4
   1  -5 -16 553.541 86.2856   6
   1  -5 -16 439.080 83.5464  22
   1  -5 -16 495.808 71.7424  20
  -1   5  16 356.889 78.2710  19
  -1   5  16 408.900 80.4991  12
   1  -5 -16 431.103 60.8449  17
   1  -5 -16 505.783 79.7320  16
  -1   5  16 546.895 77.4563  14
   1  -5 -15 24.8791 17.6212   8
   1  -5 -15 65.5618 33.4178   6
  -1   5  15 22.5176 27.2040  19
   1  -5 -15 21.5331 26.0159  22
   1  -5 -15 70.4461 29.2995  20
  -1   5  15 87.7770 39.2452  12
   1  -5 -15 35.4774 21.0118  17
  -1   5  15 32.6919 23.3052  15
   1  -5 -15 78.2534 35.0374  16
  -1   5  15 7.83238 20.7238  14
   1  -5 -14 1247.04 109.742   8
   1  -5 -14 1702.15 141.595   6
   1  -5 -14 1666.65 124.840  20
   1  -5 -14 1427.98 142.027  22
  -1   5  14 1591.44 151.431  19
  -1   5  14 1628.34 153.404  12
   1  -5 -14 1405.85 108.952  17
  -1   5  14 1399.05 122.672  14
  -1   5  14 1629.19 121.684  15
   1  -5 -13 142.094 37.5980   8
   1  -5 -13 129.591 39.2488   6
   1  -5 -13 119.074 35.3183  20
  -1   5  13 169.491 49.5914  19
   1  -5 -13 137.119 45.1556  22
  -1   5  13 182.975 50.5000  12
   1  -5 -13 179.948 36.3403  17
  -1   5  13 108.345 31.3936  15
  -1   5  13 274.537 53.1292  14
   1  -5 -12 1003.77 96.7304   8
   1  -5 -12 1105.64 104.769   6
   1  -5 -12 1169.04 94.3243  20
  -1   5  12 1205.16 122.867  19
   1  -5 -12 1016.20 114.973  22
  -1   5  12 1054.41 118.449  12
   1  -5 -12 887.887 82.8786  17
  -1   5  12 1120.23 104.732  14
  -1   5  12 1022.23 91.8956  15
   1  -5 -11 2278.39 150.564   8
   1  -5 -11 2621.63 162.006   6
   1  -5 -11 2271.57 170.491  22
   1  -5 -11 2458.17 138.531  20
  -1   5  11 2165.77 168.793  19
  -1   5  11 1994.23 167.953  12
  -1   5  11 2053.34 88.5410  18
   1  -5 -11 2299.66 136.982  17
  -1   5  11 2220.62 151.744  14
   1  -5 -10 334.771 54.2958   8
   1  -5 -10 227.830 54.9224  22
  -1   5  10 339.826 62.2550  19
   1  -5 -10 349.101 45.6658  20
   1  -5 -10 411.332 63.7109   5
   1  -5 -10 333.563 52.1066   6
  -1   5  10 292.531 27.8203  18
   1  -5 -10 344.575 47.7792  17
  -1   5  10 323.986 53.3656  14
   1  -5 -10 374.719 57.2754  16
   1  -5  -9 105.510 16.3349   9
   1  -5  -9 111.758 15.8748   9
  -1   5   9 69.9516 30.5408  19
   1  -5  -9 173.022 30.7888  20
   1  -5  -9 120.061 35.9684   5
  -1   5   9 104.411 17.4055  18
  -1   5   9 119.260 33.4742  14
   1  -5  -9 185.005 39.1511  16
  -1   5   9 120.660 30.7195  15
   1  -5  -8 574.321 44.6375   9
  -1   5   8 657.840 80.0433  19
   1  -5  -8 638.403 80.6261  22
   1  -5  -8 593.473 54.4468  20
   1  -5  -8 689.571 68.7948   6
   1  -5  -8 596.524 73.4020   5
  -1   5   8 681.944 47.1102  18
   1  -5  -8 560.597 48.9842  18
  -1   5   8 593.502 64.2284  15
  -1   5   8 507.917 65.7944  14
   1  -5  -8 580.050 69.1098  16
   1  -5  -7 1265.41 74.6663   9
   1  -5  -7 1222.97 87.2604  23
   1  -5  -7 1426.86 118.607  22
  -1   5   7 1164.34 106.785  19
   1  -5  -7 1175.58 76.8468  20
   1  -5  -7 1057.48 101.140   5
   1  -5  -7 1172.95 88.7033   6
   1  -5  -7 1293.16 80.7251  18
  -1   5   7 1109.82 67.9928  18
   1  -5  -7 1264.69 91.7550  17
  -1   5   7 1118.14 90.9408  15
   1  -5  -7 1242.30 101.011  16
  -1   5   7 1289.31 104.183  14
   1  -5  -6 106.971 22.3307   9
   1  -5  -6 131.845 22.5200  20
   1  -5  -6 115.385 25.6628  23
   1  -5  -6 150.155 38.5125  22
  -1   5   6 87.2564 19.3407   3
   1  -5  -6 129.471 35.1194   5
   1  -5  -6 99.3877 24.1734   6
  -1   5   6 97.6989 31.6579  19
   1  -5  -6 60.3282 18.9036  18
  -1   5   6 39.5885 19.5000  15
   1  -5  -6 84.6139 26.7338  16
  -1   5   6 109.827 30.7928  14
   1  -5  -5 4430.71 183.485   9
   1  -5  -5 4218.07 165.801  20
  -1   5   5 4082.74 214.950  19
   1  -5  -5 4215.67 222.081  22
  -1   5   5 3735.47 160.355   3
   1  -5  -5 4038.51 216.464   5
   1  -5  -5 4161.06 184.185  18
  -1   5   5 3699.83 201.860  14
  -1   5   5 4129.47 198.853  15
   1  -5  -5 4029.66 205.062  16
   1  -5  -4 102.143 23.2662   9
   1  -5  -4 121.945 33.8143  22
   1  -5  -4 92.5622 17.2806  20
  -1   5   4 106.318 17.7821   3
   1  -5  -4 93.1221 29.4582   5
   1  -5  -4 110.879 27.5154  17
  -1   5   4 186.496 39.0285  19
  -1   5   4 77.1806 26.8930  14
  -1   5   4 131.892 30.0835  15
  -1   5   3 6836.62 295.275  19
   1  -5  -3 6745.46 236.484  20
   1  -5  -3 6604.92 295.857  22
   1  -5  -3 6077.43 271.771   1
   1  -5  -3 6707.15 302.211   5
  -1   5   3 6544.40 233.889   3
   1  -5  -3 6752.09 279.401  17
  -1   5   3 6927.89 292.913  14
  -1   5   3 6617.50 281.569  15
   1  -5  -2 1052.45 56.8063   6
   1  -5  -2 831.855 72.8251  23
   1  -5  -2 892.324 82.9077  22
  -1   5   2 748.180 45.9588  20
   1  -5  -2 865.034 85.7340   5
   1  -5  -2 876.545 72.6181   1
  -1   5   2 850.383 80.2741  19
   1  -5  -2 859.397 75.6022  17
  -1   5   2 902.233 78.6238  15
  -1   5   2 846.552 80.1771  14
   1  -5  -1 6956.66 287.040   9
   1  -5  -1 7138.08 238.667   6
  -1   5   1 6015.72 232.432  20
   1  -5  -1 6984.24 284.890  23
   1  -5  -1 6805.13 276.839   1
   1  -5  -1 7579.81 313.943   5
  -1   5   1 7251.25 298.797  19
   1  -5  -1 7592.41 293.486  18
  -1   5   1 7053.17 291.563  15
  -1   5   1 7242.79 299.223  14
   1  -5   0 202.478 37.5431   9
   1  -5   0 187.463 19.6058   6
   1  -5   0 218.602 38.3005  22
   1  -5   0 266.079 40.1977  23
  -1   5   0 211.622 22.4452  20
   1  -5   0 215.579 42.5250   5
  -1   5   0 227.854 40.0593  19
   1  -5   0 223.506 39.2728  18
  -1   5   0 271.064 43.4685  14
  -1   5   0 229.544 39.5209  15
   1  -5   1 6920.35 284.326   9
   1  -5   1 5971.04 213.639   6
   1  -5   1 6599.12 273.535  23
  -1   5  -1 6114.75 223.619  20
   1  -5   1 6408.83 269.769  22
   1  -5   1 6178.91 223.485   3
   1  -5   1 6771.96 294.327   5
  -1   5  -1 6738.64 279.220  19
   1  -5   1 6433.22 277.372  18
   1  -5   1 6415.62 276.485  17
  -1   5  -1 6808.26 280.235  15
   1  -5   1 6311.63 287.155  13
   1  -5   2-5.51084 10.3288   9
   1  -5   2 11.8486 9.73117   3
   1  -5   2-5.99262 14.5148   5
   1  -5   2 14.8738 7.35120   6
  -1   5  -2 6.18900 7.26022  20
  -1   5  -2 10.0280 14.3622  19
   1  -5   2-5.35356 14.1968  17
   1  -5   2 5.43942 11.7772  18
  -1   5  -2 10.3525 13.7384  15
   1  -5   3 15032.4 535.767   9
   1  -5   3 14461.4 538.101   5
   1  -5   3 13099.3 453.948   6
   1  -5   3 13989.2 471.066   3
  -1   5  -3 13363.8 468.435  20
   1  -5   3 14924.3 524.399  23
  -1   5  -3 15195.4 493.812  10
  -1   5  -3 14374.6 520.773  19
   1  -5   3 15125.5 537.410  18
  -1   5  -3 14936.7 526.147  15
  -1   5  -4 560.173 37.6505   6
   1  -5   4 610.381 72.0832   9
   1  -5   4 557.424 47.8798   3
   1  -5   4 508.908 38.6409   6
   1  -5   4 621.551 72.0552   5
   1  -5   4 646.419 56.1615  22
   1  -5   4 579.821 65.7435  23
  -1   5  -4 576.224 53.6576  10
  -1   5  -4 614.622 66.0887  19
   1  -5   4 626.820 71.4966  18
   1  -5   4 589.964 66.8602  13
  -1   5  -4 620.390 67.9249  15
  -1   5  -5 46524.4 1430.16   6
   1  -5   5 47760.7 1521.63   9
   1  -5   5 43169.9 1433.19   6
  -1   5  -5 45331.7 1451.50   1
   1  -5   5 46716.9 1515.08   5
   1  -5   5 46909.7 1503.32  23
   1  -5   5 46181.0 1454.14  22
  -1   5  -5 47320.6 1466.22  10
  -1   5  -5 45798.3 1497.91  19
   1  -5   5 46726.3 1514.04  18
  -1   5  -5 48658.8 1506.33  15
   1  -5   5 44507.5 1494.72  13
  -1   5  -6 1568.41 81.2188   6
   1  -5   6 1856.26 133.837   9
  -1   5  -6 1492.08 88.6264   1
   1  -5   6 1443.87 118.415   5
   1  -5   6 1421.45 82.7525   6
   1  -5   6 1406.54 112.538  23
   1  -5   6 1676.03 87.4575  22
  -1   5  -6 1684.12 101.984  10
  -1   5  -6 1799.54 129.494  16
   1  -5   6 1464.95 119.095  18
  -1   5  -6 1590.10 115.251  19
   1  -5   6 1544.42 112.114  13
  -1   5  -6 1583.17 115.930  15
  -1   5  -7 9015.73 310.156   6
   1  -5   7 9220.15 382.423   9
   1  -5   7 7919.30 310.882   6
  -1   5  -7 8259.63 313.331   1
   1  -5   7 8809.55 372.462   5
   1  -5   7 8285.29 362.170  23
   1  -5   7 8519.95 299.905  22
  -1   5  -7 8883.92 336.334  10
  -1   5  -7 8637.96 360.428  19
  -1   5  -7 8697.13 376.084  16
   1  -5   7 8610.42 372.404  18
  -1   5  -7 8981.62 356.815  14
  -1   5  -7 8420.49 358.417  15
   1  -5   8 187.585 48.5426   9
  -1   5  -8 267.812 33.8025   6
  -1   5  -8 172.418 33.9549  10
   1  -5   8 289.276 51.9380   5
   1  -5   8 243.093 34.2717   6
   1  -5   8 211.140 22.8466  22
   1  -5   8 223.897 48.3550  12
   1  -5   8 212.486 46.5137  18
  -1   5  -8 275.324 47.7496  19
  -1   5  -8 137.119 38.0730  16
  -1   5  -8 266.547 48.8317  15
  -1   5  -8 207.669 40.7581  14
   1  -5   9 22094.4 840.680   9
  -1   5  -9 24939.5 774.655   6
   1  -5   9 21758.1 823.816   5
   1  -5   9 23592.7 719.406  22
   1  -5   9 21697.7 825.866  12
  -1   5  -9 23189.6 796.106  10
   1  -5   9 21830.9 830.708  18
  -1   5  -9 22317.7 818.325  19
  -1   5  -9 23425.3 839.907  16
   1  -5   9 22729.1 795.765  13
  -1   5  -9 22872.0 818.371  15
   1  -5  10-8.23131 25.2135   9
   1  -5  10 7.34096 25.1110  12
   1  -5  10 5.10640 15.5585  13
  -1   5 -10 4.07330 15.7944   6
   1  -5  10 7.15865 24.5035   5
  -1   5 -10 7.98763 17.3011  16
  -1   5 -10 41.4642 25.9006  19
  -1   5 -10 13.3366 26.9807  15
   1  -5  11 29184.7 985.895   8
  -1   5 -11 31683.5 956.784   6
   1  -5  11 29516.9 1022.40   9
  -1   5 -11 27356.5 969.994  10
   1  -5  11 26466.8 994.361  12
   1  -5  11 29080.1 1001.32   5
  -1   5 -11 27965.5 994.926  19
  -1   5 -11 28291.6 1019.14  16
   1  -5  11 25530.4 948.136  13
  -1   5 -11 29737.2 994.474  15
   1  -5  12 52.2932 28.2027   8
   1  -5  12 108.037 42.4959   9
   1  -5  12 46.9862 30.5481  12
   1  -5  12 46.2970 30.1266   5
  -1   5 -12 54.3073 32.5240  19
  -1   5 -12 36.0091 29.1396  15
  -1   5 -12 26.7434 27.3298  16
   1  -5  13 7687.52 341.879   8
  -1   5 -13 8594.87 338.042   6
   1  -5  13 7605.58 377.018   9
   1  -5  13 7374.50 357.937  12
   1  -5  13 8122.93 369.621   5
  -1   5 -13 7175.50 370.766  16
  -1   5 -13 7525.67 351.091  15
   1  -5  14 42.1196 30.1679  12
  -1   5 -14 6.18767 23.0459   6
   1  -5  14 25.1038 32.6101   5
   1  -5  14 29.7166 30.3003   9
   1  -5  14 39.2629 25.3581   8
  -1   5 -14 49.7551 35.7044  16
   1  -5  15 17221.6 694.591  12
   1  -5  15 16402.9 634.498  13
   1  -5  15 18280.0 701.687   5
  -1   5 -15 17938.1 728.468  16
   1  -5  15 18949.5 729.795   9
   1  -5  15 17754.8 664.993   8
   1  -5  16 159.423 38.4962  13
   1  -5  16 164.127 50.4037  12
   1  -5  16 200.631 55.0607   5
  -1   5 -16 183.617 46.9601   6
   1  -5  16 226.982 59.7464   9
   1  -5  16 213.573 45.2235   8
  -1   5 -16 142.770 48.1331  15
  -1   5 -16 178.279 59.2262  16
   1  -5  17 11783.3 528.112   9
  -1   5 -17 12835.2 494.008   6
   1  -5  17 11487.8 458.342   8
   1  -5  17 11359.9 502.712  12
   1  -5  17 9772.49 426.967  13
   1  -5  17 12511.6 514.411   5
  -1   5 -17 10474.9 522.201  16
  -1   5 -17 11952.9 496.175  15
   1  -5  18 19.7957 33.6791  12
   1  -5  18 27.3755 24.0579  13
  -1   5 -18 42.7008 31.7218   6
   1  -5  18 19.3505 21.7484   4
   1  -5  18 69.9481 44.3882   5
   1  -5  18 31.2224 24.9066   8
   1  -5  18 58.8495 43.9376   9
  -1   5 -18 24.8940 32.9055  16
  -1   5 -18 72.3838 38.8581  15
  -1   5 -19 1448.53 134.563   6
   1  -5  19 1257.38 103.818   8
   1  -5  19 1079.29 133.749   9
   1  -5  19 1055.63 93.7935  13
   1  -5  19 1507.34 147.097   5
   1  -5  19 1173.18 101.275   4
  -1   5 -19 1168.97 146.226  16
  -1   5 -19 1210.75 126.137  15
   1  -5  20 106.990 32.7317  13
  -1   5 -20 68.7170 36.4167   6
   1  -5  20 59.5053 25.2575   4
   1  -5  20 54.8431 42.5411   5
   1  -5  20 57.5327 28.6131   8
  -1   5 -20 87.5687 42.9576  15
  -1   5 -20 27.7117 29.8971  16
   1  -5  21 7322.76 371.424   5
  -1   5 -21 6848.11 351.630   6
   1  -5  21 6560.92 378.848   9
  -1   5 -21 6181.50 381.586   7
  -1   5 -21 6782.86 346.501  15
  -1   5 -21 6080.29 383.980  16
   1  -5  22 202.501 64.2358  12
  -1   5 -22 257.128 65.8304   6
   1  -5  22 337.364 82.0744   5
   1  -5  22 235.188 71.5438   9
  -1   5 -22 244.625 73.8337   7
  -1   5 -22 306.424 84.3151  16
  -1   5 -22 427.605 80.5485  15
   1  -5  23 1122.88 139.313  12
   1  -5  23 1136.45 140.537   5
  -1   5 -23 1451.02 151.478   6
  -1   5 -23 1129.06 158.216   7
   1  -5  23 1135.64 146.435   9
  -1   5 -23 854.957 140.346  16
  -1   5 -23 1056.39 126.888  15
   1  -5  24 13.0634 31.1061  12
  -1   5 -24 12.6289 35.4962   6
   1  -5  24-13.2303 34.5920   5
  -1   5 -24-16.9992 31.4898   7
   1  -5  24 14.9106 22.4823   9
  -1   5 -24 16.9295 31.3884  16
  -1   5 -24 11.1255 31.1836  15
   1  -5  25 15.4432 36.7778   9
   1  -5  25 123.037 54.3759  12
  -1   5 -25 53.5371 42.6101   6
   1  -5  25 110.855 53.2503   5
  -1   5 -25 84.5897 51.0680  17
  -1   5 -25 70.9174 50.1576  16
  -1   5 -25 79.9058 40.0291  15
   1  -5  26 95.9171 48.1567   9
   1  -5  26 200.150 67.8854  12
  -1   5 -26 225.252 68.3624   6
  -1   5 -26 211.484 75.1257  17
  -1   5 -26 117.382 46.4301  15
  -1   5 -26 185.522 76.7375  16
   1  -5  27 1832.99 201.548   9
   1  -5  27 1538.53 189.015  12
  -1   5 -27 1869.70 215.301  17
  -1   5 -27 1541.41 163.534  15
   1  -5  28 34.0080 47.3708   9
  -1   5 -28 109.617 57.0206   6
   1  -4 -28 1141.37 153.665  22
  -1   4  28 1285.57 154.854  13
   1  -4 -28 1098.90 153.182  16
   1  -4 -27 29.9745 44.7675  22
   1  -4 -27 15.5458 40.3401  20
  -1   4  27 14.0709 29.5719  13
  -1   4  27 103.534 58.5211  12
   1  -4 -27 60.7498 42.4622  16
  -1   4  27 96.4776 45.9919  14
  -1   4  26 4576.68 357.201  19
   1  -4 -26 4709.33 322.888  22
   1  -4 -26 5255.63 342.025  20
  -1   4  26 4326.59 307.720  13
  -1   4  26 4527.19 317.994  12
   1  -4 -26 4842.47 324.751  16
  -1   4  26 5073.40 303.246  14
  -1   4  25 163.826 64.6314  19
   1  -4 -25 221.203 75.1044  20
   1  -4 -25 70.2516 49.6525  22
  -1   4  25 80.9732 47.4938  13
  -1   4  25 110.919 51.2009  12
   1  -4 -25 137.343 56.6240  16
  -1   4  25 109.579 48.1870  14
  -1   4  24 345.616 91.3223  19
   1  -4 -24 339.505 82.6001  22
   1  -4 -24 338.102 85.0579  20
  -1   4  24 314.897 77.0678  13
  -1   4  24 456.397 88.8946  12
   1  -4 -24 378.493 81.7821  16
   1  -4 -23 196.073 61.2315  22
   1  -4 -23 280.807 70.5544  20
  -1   4  23 163.857 68.4000  19
  -1   4  23 215.650 62.2368  13
   1  -4 -23 222.548 62.2445  16
   1  -4 -23 226.023 47.7328  17
   1  -4 -22 4782.86 297.434  20
   1  -4 -22 4308.31 295.037  22
  -1   4  22 4329.35 323.833  19
   1  -4 -22 4386.40 288.086  16
   1  -4 -22 5189.14 257.139  17
   1  -4 -21 24.1040 42.8858  22
   1  -4 -21 10.6884 36.2312  20
  -1   4  21 14.8413 42.2505  19
   1  -4 -21 42.4496 30.0563  17
  -1   4  21 26.9954 28.9704  14
   1  -4 -21 66.3184 39.2735  16
  -1   4  20 6607.09 403.937  19
   1  -4 -20 7446.18 370.622  20
  -1   4  20 6649.77 374.406  12
   1  -4 -20 7136.23 325.409  17
   1  -4 -20 7459.54 376.785  16
  -1   4  20 7735.69 357.747  14
   1  -4 -19 948.317 66.8929   8
   1  -4 -19 1050.72 69.9606   4
  -1   4  19 1351.06 156.420  19
   1  -4 -19 1274.64 127.670  20
  -1   4  19 1422.81 144.633  12
   1  -4 -19 1541.73 115.149  17
  -1   4  19 1452.47 126.906  14
   1  -4 -19 1269.02 130.656  16
   1  -4 -18 13.9299 11.6700   8
   1  -4 -18 7.11082 11.3064   4
  -1   4  18 12.3624 29.8297  19
   1  -4 -18 10.5619 30.1079  22
   1  -4 -18 34.6215 33.5513  20
  -1   4  18 31.7957 27.9553  12
   1  -4 -18-6.03086 17.0426  17
   1  -4 -18 18.5338 19.9304  16
  -1   4  18 7.85250 22.3790  14
   1  -4 -17 35.2940 17.2462   8
   1  -4 -17 36.1407 16.5960   4
   1  -4 -17 90.7939 39.2555  22
  -1   4  17 46.6002 33.3131  19
   1  -4 -17 64.2798 33.5096  20
  -1   4  17 40.7931 31.1221  12
   1  -4 -17 51.2562 22.8323  17
  -1   4  17 52.1389 27.8539  14
   1  -4 -17 52.2407 28.1467  16
   1  -4 -16 4247.94 199.150   8
   1  -4 -16 4273.36 202.214   4
  -1   4  16 4277.40 277.606  19
   1  -4 -16 4922.57 273.988  22
   1  -4 -16 4457.66 242.295  20
  -1   4  16 4527.43 270.314  12
   1  -4 -16 4670.77 219.463  17
  -1   4  16 4235.93 237.227  14
   1  -4 -16 4650.83 253.855  16
   1  -4 -15 58.1221 19.8427   8
   1  -4 -15 110.345 27.0241   4
   1  -4 -15 82.4985 30.6203  20
   1  -4 -15 100.811 37.1235  22
  -1   4  15 51.5756 37.0599  19
  -1   4  15 56.4842 30.5814  12
   1  -4 -15 91.4521 26.2277  17
  -1   4  15 68.0074 31.2485  14
   1  -4 -14 2358.21 140.696   4
   1  -4 -14 2678.83 162.377  20
  -1   4  14 2674.97 193.571  19
   1  -4 -14 2387.67 175.860  22
  -1   4  14 2294.27 174.399  12
   1  -4 -14 2101.77 130.796   8
  -1   4  14 2583.35 161.819  14
   1  -4 -13 57.2644 20.6107   8
  -1   4  13 53.9645 29.2825  19
   1  -4 -13 49.6578 26.9565  22
   1  -4 -13 75.7078 28.1639  20
  -1   4  13 129.944 40.8866  12
   1  -4 -13 99.5482 25.8214  17
  -1   4  13 105.380 32.2281  14
  -1   4  13 69.3529 23.9678  15
   1  -4 -12 3119.81 170.795   8
   1  -4 -12 3797.25 215.493  22
  -1   4  12 3027.87 207.245  19
   1  -4 -12 3601.42 184.048  20
  -1   4  12 2692.55 196.359  12
   1  -4 -12 3539.29 168.976  17
  -1   4  12 3907.40 198.021  14
  -1   4  12 3338.65 174.360  15
   1  -4 -11 19.6588 16.7388   8
   1  -4 -11 39.7839 23.7756   5
  -1   4  11-7.81650 14.6659  19
   1  -4 -11 52.0363 26.7034  22
   1  -4 -11 14.5696 18.1479  20
  -1   4  11 23.8299 21.0618  12
   1  -4 -11 12.1756 13.1110  17
   1  -4 -11 11.9184 15.7765  16
  -1   4  11 39.8807 23.0802  14
   1  -4 -10 15880.0 582.590   8
   1  -4 -10 17345.2 612.210   5
  -1   4  10 16107.0 622.870  19
   1  -4 -10 16773.2 575.922  20
   1  -4 -10 16897.4 622.730  22
  -1   4  10 15256.9 620.225  12
   1  -4 -10 16152.2 563.527  17
  -1   4  10 16130.2 592.622  14
   1  -4 -10 15889.1 591.253  16
  -1   4   9 345.716 55.8361  19
   1  -4  -9 325.955 42.3106  20
   1  -4  -9 338.624 55.2243  22
   1  -4  -9 323.040 51.1124   5
   1  -4  -9 266.926 37.7383  17
  -1   4   9 344.425 24.3191  18
  -1   4   9 362.347 50.9024  14
   1  -4  -9 331.762 48.6625  16
   1  -4  -8 11525.1 365.111   9
   1  -4  -8 10904.0 367.489   9
   1  -4  -8 11429.7 411.879  20
   1  -4  -8 11591.8 456.265  22
  -1   4   8 12157.5 463.523  19
   1  -4  -8 12370.5 454.459   5
  -1   4   8 11731.5 374.622  18
  -1   4   8 11004.9 417.551  15
  -1   4   8 12122.2 442.183  14
   1  -4  -7 55.3605 11.9419   9
   1  -4  -7 28.5698 14.9908  20
   1  -4  -7 35.4226 21.2712  22
  -1   4   7 52.0276 21.7391  19
  -1   4   7 51.1154 11.0312  18
   1  -4  -7 53.0339 12.9804  18
  -1   4   7 38.9634 16.3899  15
   1  -4  -7 107.609 25.8417  16
   1  -4  -6 1919.38 89.1701   9
   1  -4  -6 1743.61 123.889  22
  -1   4   6 1758.21 122.847  19
   1  -4  -6 2004.68 127.589   5
  -1   4   6 1848.81 85.6385  18
   1  -4  -6 1875.09 93.2975  18
  -1   4   6 2171.80 116.455  15
   1  -4  -6 1851.53 115.731  16
   1  -4  -5 11.7840 9.83214   9
   1  -4  -5 10.2583 14.6992   5
  -1   4   5 5.02470 10.8907  19
   1  -4  -5 16.8133 13.0965  17
  -1   4   5 22.9439 9.39798  18
   1  -4  -5 16.9948 13.7942  16
  -1   4   5 7.54078 10.8057  15
   1  -4  -5 13.6409 11.6511  23
   1  -4  -5 31.2757 17.8641  22
  -1   4   4 10014.2 353.069   3
   1  -4  -4 10419.4 404.315   5
  -1   4   4 10692.8 400.770  19
   1  -4  -4 10804.3 404.916  22
   1  -4  -4 10641.2 378.753  23
   1  -4  -4 10504.8 376.851  17
  -1   4   4 10163.5 355.993  18
   1  -4  -4 10570.0 389.973  16
  -1   4   4 10279.2 382.109  15
   1  -4  -3 203.123 28.3631   9
   1  -4  -3 218.428 33.6134   1
  -1   4   3 197.004 23.0755   3
   1  -4  -3 247.392 40.1422   5
   1  -4  -3 217.932 31.3977  23
   1  -4  -3 164.186 32.9703  22
  -1   4   3 183.357 21.2279  20
  -1   4   3 223.753 32.4194  10
   1  -4  -3 239.776 33.4748  17
  -1   4   3 166.570 31.7293  19
   1  -4  -3 227.233 31.2298  18
  -1   4   3 214.046 33.3656  15
   1  -4  -2 37521.9 1127.61   9
  -1   4   2 35390.9 1093.91   3
   1  -4  -2 36473.8 1156.87   5
   1  -4  -2 32958.8 1125.56   1
   1  -4  -2 36317.2 1145.15  22
   1  -4  -2 36105.7 1130.02  23
  -1   4   2 37283.2 1145.84  19
  -1   4   2 36530.9 1124.67  10
   1  -4  -2 37894.9 1129.97  18
   1  -4  -2 35704.4 1130.07  17
  -1   4   2 35014.4 1143.64  14
  -1   4   2 36193.5 1135.53  15
  -1   4   1 149.308 24.4414  10
   1  -4  -1 168.200 28.1960   9
   1  -4  -1 156.979 16.6525   6
   1  -4  -1 131.356 25.4025   1
   1  -4  -1 182.268 35.3719   5
   1  -4  -1 127.681 25.8468  23
   1  -4  -1 173.587 31.4096  22
  -1   4   1 144.779 18.2365  20
   1  -4  -1 128.414 25.6979  18
   1  -4  -1 162.875 28.3261  17
  -1   4   1 189.188 32.2548  19
  -1   4   1 172.081 29.6499  15
  -1   4   1 117.711 27.3288  14
   1  -4   0 16501.8 135.989   6
   1  -4   0 18111.0 286.456   9
   1  -4   0 16939.3 311.561   5
   1  -4   0 16346.8 243.336   1
   1  -4   0 17706.5 280.789  22
  -1   4   0 15986.5 178.737  20
   1  -4   0 16698.0 273.293  23
  -1   4   0 17214.5 232.034  10
   1  -4   0 17285.4 280.908  17
   1  -4   0 16245.0 273.119  18
  -1   4   0 17321.9 284.053  19
  -1   4   0 16543.8 289.021  14
   1  -4   1 1531.99 61.9076   6
   1  -4   1 1688.70 103.428   9
   1  -4   1 1638.75 89.5373   1
   1  -4   1 1548.73 93.1881  22
  -1   4  -1 1691.42 77.0958  20
   1  -4   1 1718.52 101.780  23
  -1   4  -1 1798.17 87.3239  10
  -1   4  -1 1620.78 99.3997  19
   1  -4   1 1663.31 102.541  18
   1  -4   1 1689.19 102.467  17
  -1   4  -1 1588.46 103.157  14
   1  -4   1 1665.06 106.570  13
   1  -4   2 52785.0 1735.86   6
   1  -4   2 58594.1 1805.66   9
   1  -4   2 58782.1 1798.59  23
  -1   4  -2 56221.4 1755.79  20
   1  -4   2 59675.5 1781.38  22
   1  -4   2 57988.6 1772.41   1
  -1   4  -2 58262.7 1795.23  19
   1  -4   2 57398.9 1802.89  18
   1  -4   2 59525.2 1806.47  13
  -1   4  -2 61399.7 1806.08  14
   1  -4   3 3235.09 170.257   9
  -1   4  -3 3427.42 122.652   6
   1  -4   3 3135.17 123.481   6
   1  -4   3 3320.41 145.910   1
   1  -4   3 3749.16 172.361  23
  -1   4  -3 3644.62 167.269  19
   1  -4   3 3362.38 172.616  18
   1  -4   3 3542.15 169.074  13
  -1   4  -3 3464.89 168.398  14
  -1   4  -4 39341.9 1194.47   6
   1  -4   4 39603.8 1263.73   9
  -1   4  -4 37971.3 1215.89   1
   1  -4   4 36008.9 1195.85   6
   1  -4   4 40439.9 1254.06  23
   1  -4   4 39674.7 1218.11  10
   1  -4   4 37870.2 1256.22  18
  -1   4  -4 39376.4 1246.05  19
  -1   4  -4 39245.1 1248.96  14
   1  -4   4 37628.9 1242.24  13
  -1   4  -5 2139.34 95.5554   6
  -1   4  -5 2100.49 104.851   1
   1  -4   5 1914.45 95.8270   6
   1  -4   5 2245.34 99.1872  22
   1  -4   5 2347.48 132.647  23
   1  -4   5 2207.15 107.901  10
  -1   4  -5 2386.63 138.457  16
  -1   4  -5 2375.34 128.752  19
   1  -4   5 2197.83 121.361  13
  -1   4  -5 2217.35 129.922  15
  -1   4  -5 2093.33 124.725  14
  -1   4  -6 28904.5 880.041   6
   1  -4   6 27832.9 939.732   9
   1  -4   6 25405.9 879.591   6
  -1   4  -6 27432.4 884.525   1
   1  -4   6 28033.3 867.617  22
   1  -4   6 28739.5 892.361  10
   1  -4   6 28706.9 936.709  12
   1  -4   6 23893.9 922.718  18
  -1   4  -6 27580.3 920.232  19
  -1   4  -6 29093.5 940.952  16
   1  -4   6 27045.9 905.498  13
  -1   4  -6 27507.3 926.626  15
   1  -4   7 445.248 59.9153   9
  -1   4  -7 371.771 38.3967   6
   1  -4   7 434.913 42.2528   6
  -1   4  -7 385.157 38.9797   1
   1  -4   7 405.170 27.9622  22
   1  -4   7 486.172 60.9245  18
  -1   4  -7 422.818 57.4267  16
   1  -4   7 421.420 46.7475  13
  -1   4  -8 30473.7 947.620   6
   1  -4   8 29514.1 1001.67   9
   1  -4   8 28909.4 986.170  12
  -1   4  -8 28957.8 937.448   1
   1  -4   8 27415.9 946.065   6
   1  -4   8 29910.9 987.479   5
  -1   4  -8 29698.3 1001.00  16
  -1   4  -8 29524.3 982.955  19
  -1   4  -8 28432.3 983.204  15
   1  -4   9 443.420 62.6024   9
  -1   4  -9 558.576 54.0501   6
   1  -4   9 578.313 67.0957  12
   1  -4   9 425.245 59.6654   5
  -1   4  -9 453.912 63.7757  16
  -1   4  -9 494.572 61.3461  19
  -1   4  -9 440.365 59.0139  15
  -1   4 -10 15455.7 523.942   6
   1  -4  10 15150.9 567.935   9
   1  -4  10 13312.1 505.235  13
   1  -4  10 14738.9 549.980  12
   1  -4  10 14121.8 547.081   5
  -1   4 -10 14325.7 550.672  19
  -1   4 -10 14912.2 566.998  16
  -1   4 -10 15741.1 554.492  15
   1  -4  11 163.230 37.8182  12
   1  -4  11 127.127 27.0486  13
   1  -4  11 177.422 41.0628   5
  -1   4 -11 141.691 31.6921   6
   1  -4  11 135.366 32.7165   8
   1  -4  11 95.6648 35.0065   9
  -1   4 -11 177.328 43.3200  16
  -1   4 -11 163.168 39.4491  15
   1  -4  12 17971.2 627.550   8
   1  -4  12 17610.6 671.897   9
   1  -4  12 16538.5 601.592  13
   1  -4  12 18003.5 652.104  12
   1  -4  12 17935.2 652.202   5
  -1   4 -12 17581.3 673.261  16
  -1   4 -12 18428.3 655.962  15
   1  -4  13 23.1684 15.5719  13
   1  -4  13 52.9260 25.8113  12
   1  -4  13 47.1289 30.9295   5
  -1   4 -13 57.5201 25.5964   6
   1  -4  13 65.1527 24.1345   8
   1  -4  13 40.8392 31.8911   9
  -1   4 -13 19.9197 21.5501  15
  -1   4 -13 58.8117 27.3195  16
   1  -4  14 4156.22 197.576  13
   1  -4  14 4373.00 237.028  12
   1  -4  14 4766.67 244.963   5
  -1   4 -14 4659.81 263.579  16
   1  -4  14 4981.14 264.932   9
  -1   4 -14 4666.81 234.950   6
   1  -4  14 4640.12 216.960   8
   1  -4  15 58.1656 30.4069  12
   1  -4  15 36.3324 16.2039  13
   1  -4  15 22.2954 21.2628   5
  -1   4 -15 20.6555 22.2627   6
   1  -4  15 72.0173 37.6869   9
   1  -4  15 4.91336 11.7976   8
  -1   4 -15 47.7199 30.9861  16
   1  -4  16 7798.77 313.770  13
   1  -4  16 8222.95 369.426  12
   1  -4  16 8419.53 373.479   5
   1  -4  16 7406.77 321.135   4
  -1   4 -16 7348.13 387.691  16
   1  -4  16 7855.35 322.966   8
   1  -4  16 8631.86 395.612   9
  -1   4 -16 9036.02 377.721   6
   1  -4  17-8.01578 24.4352  12
   1  -4  17-4.24421 16.9655  13
  -1   4 -17-8.05790 30.0345   6
   1  -4  17-8.24158 28.1256   5
   1  -4  17-4.79715 17.7385   4
   1  -4  17 18.6391 17.2242   8
   1  -4  17-19.7771 26.1321   9
  -1   4 -17 15.8523 29.5431  15
  -1   4 -17 32.3312 34.9398  16
   1  -4  18 12644.2 488.891  13
   1  -4  18 14707.5 572.654   5
   1  -4  18 12807.1 492.618   4
  -1   4 -18 16013.9 583.763   6
   1  -4  18 13775.6 494.504   8
  -1   4 -18 13277.5 598.644  16
  -1   4 -18 14727.9 564.771  15
   1  -4  19 628.698 66.6570  13
   1  -4  19 842.444 69.9895   4
   1  -4  19 922.544 108.685   5
  -1   4 -19 786.679 114.163  16
  -1   4 -19 1052.92 111.827  15
   1  -4  19 782.606 67.5536   8
  -1   4 -19 698.699 107.464   7
  -1   4 -19 962.966 110.715   6
   1  -4  20 835.959 67.2431   4
   1  -4  20 1039.24 116.143   5
   1  -4  20 896.197 68.2337   8
  -1   4 -20 1140.59 122.506   6
   1  -4  20 859.388 114.652   9
  -1   4 -20 908.837 125.516   7
  -1   4 -20 782.099 117.964  16
  -1   4 -20 863.426 105.072  15
   1  -4  21 94.3787 27.5910  13
   1  -4  21 158.441 52.1567  12
  -1   4 -21 148.414 54.6051   6
   1  -4  21 81.0861 43.7061   5
   1  -4  21 94.4168 42.1578   9
  -1   4 -21 149.417 52.8185   7
  -1   4 -21 162.408 58.4000  16
  -1   4 -21 149.806 49.1745  15
   1  -4  22 2247.82 141.316  13
   1  -4  22 2545.30 199.205  12
   1  -4  22 2700.47 204.099   5
  -1   4 -22 2865.71 238.263   7
  -1   4 -22 2996.69 218.150   6
   1  -4  22 2803.57 220.221   9
  -1   4 -22 2370.23 221.669  16
  -1   4 -22 2531.10 190.829  15
   1  -4  23 208.671 58.8863  12
   1  -4  23 213.792 66.1754   5
  -1   4 -23 156.523 57.7289   6
  -1   4 -23 137.293 59.2185   7
   1  -4  23 140.746 54.9131   9
  -1   4 -23 131.401 49.5278  15
  -1   4 -23 120.259 58.3929  16
  -1   4 -24 3048.15 269.771   7
  -1   4 -24 3501.48 253.529   6
   1  -4  24 3327.10 255.825   9
   1  -4  24 2969.77 230.655  12
  -1   4 -24 3176.28 262.891  17
  -1   4 -24 3574.19 286.226  16
  -1   4 -24 3598.45 237.205  15
  -1   4 -25 68.3168 54.8156   7
   1  -4  25 13.8033 32.8336   9
   1  -4  25 36.4438 40.8876  12
  -1   4 -25 54.0350 38.0488   6
  -1   4 -25 15.5929 33.3016  17
  -1   4 -25 16.6297 39.7992  16
  -1   4 -25-10.7926 30.2228  15
  -1   4 -26 90.2190 47.3503   7
   1  -4  26 100.115 54.8181   9
   1  -4  26 76.5503 52.5952  12
  -1   4 -26 171.683 62.7668   6
  -1   4 -26 146.578 65.0235  17
  -1   4 -26 174.486 69.8349  16
  -1   4 -26 189.450 53.9910  15
  -1   4 -27 37.9888 49.5673   7
   1  -4  27 14.7878 51.8227   9
   1  -4  27 80.9515 51.4836  12
   1  -4  27-13.7401 43.7470   5
  -1   4 -27 15.0058 47.6836   6
  -1   4 -27-16.9505 47.6378  17
  -1   4 -27 18.2615 33.7048  16
  -1   4 -27 34.2604 29.3787  15
   1  -4  28 2643.55 243.042  12
  -1   4 -28 3197.37 280.539  17
  -1   4 -28 3752.60 287.164   6
   1  -4  28 3491.79 271.283   9
   1  -4  29 31.3469 40.2136   9
   1  -3 -29 2450.69 215.580  22
   1  -3 -29 2706.09 242.749  16
   1  -3 -28 242.833 77.1797  20
   1  -3 -28 160.333 64.8222  22
  -1   3  28 248.739 68.1068  13
  -1   3  28 298.871 78.5345  12
   1  -3 -28 200.292 69.4588  16
  -1   3  28 364.049 74.7620  14
   1  -3 -27 324.335 75.5470  22
   1  -3 -27 320.563 83.2657  20
  -1   3  27 309.588 90.3999  19
  -1   3  27 247.066 71.8495  12
  -1   3  27 306.328 72.3233  13
   1  -3 -27 379.186 95.6044   6
   1  -3 -27 248.925 69.9457  16
  -1   3  27 234.298 65.3220  14
   1  -3 -26 1050.24 143.463  20
  -1   3  26 759.435 137.871  19
   1  -3 -26 917.501 124.423  22
  -1   3  26 661.359 105.199  13
  -1   3  26 761.704 116.827  12
   1  -3 -26 700.955 127.547   6
   1  -3 -26 763.890 118.673  16
  -1   3  26 815.102 108.790  14
   1  -3 -25 7778.97 443.056   6
  -1   3  25 8003.47 468.572  19
   1  -3 -25 6752.99 391.008  22
   1  -3 -25 7755.07 420.921  20
  -1   3  25 6934.60 383.398  13
  -1   3  25 7311.68 402.696  12
   1  -3 -25 7203.20 348.119  17
   1  -3 -25 6978.18 403.932  16
  -1   3  25 7585.61 375.542  14
   1  -3 -24 204.920 71.9997   6
  -1   3  24 332.167 91.0493  19
   1  -3 -24 177.938 64.0671  20
   1  -3 -24 257.390 67.4046  22
  -1   3  24 171.970 62.4185  13
   1  -3 -24 160.427 44.4165  17
  -1   3  24 161.636 49.0180  14
   1  -3 -24 149.904 58.4069  16
   1  -3 -23 4252.40 296.698   6
  -1   3  23 4190.85 309.823  19
   1  -3 -23 3662.37 261.528  22
  -1   3  23 4136.63 267.750  13
   1  -3 -23 4081.64 229.080  17
  -1   3  23 4252.25 250.355  14
   1  -3 -23 4208.47 280.907  16
   1  -3 -22 848.880 124.073   6
   1  -3 -22 778.245 108.496  22
  -1   3  22 681.504 116.678  19
  -1   3  22 816.644 108.897  13
   1  -3 -22 915.558 94.4791  17
   1  -3 -22 988.529 121.712  16
   1  -3 -21 53.1873 35.1196   7
   1  -3 -21 98.6490 43.9876   6
  -1   3  21 13.9668 30.1265  19
   1  -3 -21 20.6996 27.2335  22
  -1   3  21 51.6449 35.0036  13
  -1   3  21 32.1525 30.4950  12
   1  -3 -21 95.6483 32.5691  17
   1  -3 -21 52.2445 29.6962  16
   1  -3 -20 25.0103 26.9850   7
   1  -3 -20 46.2029 39.3202   6
  -1   3  20-13.2467 31.9544  19
   1  -3 -20 49.4727 35.2731  22
  -1   3  20 41.0463 29.2179  12
   1  -3 -20 19.2994 19.4296  17
   1  -3 -20 49.0724 34.9819  16
   1  -3 -19 5743.12 339.867   7
   1  -3 -19 6145.46 340.415   6
  -1   3  19 6340.18 362.134  19
   1  -3 -19 6732.40 336.142  22
  -1   3  19 6103.63 329.632  12
   1  -3 -19 5825.46 276.424  17
   1  -3 -19 6341.52 325.469  16
  -1   3  19 5636.59 290.801  14
   1  -3 -18 280.046 21.3770   8
   1  -3 -18 374.495 74.0033   7
   1  -3 -18 476.873 80.9946   6
  -1   3  18 220.995 26.1341   2
  -1   3  18 339.198 22.6200  21
  -1   3  18 421.079 80.5140  19
  -1   3  18 422.438 73.6474  12
  -1   3  18 366.128 27.8922  11
   1  -3 -18 549.214 64.0257  17
  -1   3  18 522.397 69.0081  14
   1  -3 -18 456.715 73.1250  16
   1  -3 -17 1895.57 87.0560   8
   1  -3 -17 2031.88 171.459   7
   1  -3 -17 2135.33 168.980   6
  -1   3  17 1698.45 91.9525   2
   1  -3 -17 1806.70 86.6894   4
  -1   3  17 2127.64 179.179  19
  -1   3  17 1854.74 88.1471  21
  -1   3  17 2184.40 166.305  12
  -1   3  17 1836.27 91.3463  11
   1  -3 -17 2138.12 130.492  17
  -1   3  17 2344.48 150.515  14
   1  -3 -16 144.635 45.6125   7
   1  -3 -16 117.578 20.5518   8
  -1   3  16 141.796 24.0751   2
   1  -3 -16 220.827 54.9198   6
   1  -3 -16 118.148 20.3951   4
  -1   3  16 103.576 20.7392  21
   1  -3 -16 65.1755 34.2705  22
  -1   3  16 102.668 40.2115  19
  -1   3  16 128.073 40.3722  12
  -1   3  16 144.230 23.9731  11
   1  -3 -16 138.132 30.6332  17
  -1   3  16 124.190 35.6776  14
   1  -3 -15 347.440 35.7018   8
   1  -3 -15 179.964 49.5324   7
  -1   3  15 328.624 37.6040   2
   1  -3 -15 279.321 33.1180   4
   1  -3 -15 294.585 57.3398   6
  -1   3  15 380.988 68.1980  19
   1  -3 -15 419.085 61.6367  20
  -1   3  15 293.129 34.5644  21
   1  -3 -15 285.891 54.2344  22
  -1   3  15 252.688 52.9168  12
  -1   3  15 290.149 35.4308  11
   1  -3 -15 274.225 40.6106  17
  -1   3  15 360.065 53.0046  14
   1  -3 -14 429.803 42.2724   8
  -1   3  14 455.204 45.9746   2
   1  -3 -14 441.500 68.0866   6
   1  -3 -14 401.513 41.6827   4
   1  -3 -14 439.017 66.0463  22
  -1   3  14 382.014 67.1924  19
   1  -3 -14 422.575 60.9404  20
  -1   3  14 392.056 42.9806  11
  -1   3  14 419.362 65.8046  12
   1  -3 -14 542.582 54.5013  17
  -1   3  14 396.730 55.2482  14
   1  -3 -13 7771.55 290.933   8
   1  -3 -13 7983.74 354.534   6
  -1   3  13 7731.39 294.839   2
   1  -3 -13 7263.97 290.341   4
   1  -3 -13 7784.27 330.370  20
  -1   3  13 7351.35 362.448  19
   1  -3 -13 8478.83 355.831  22
  -1   3  13 7539.66 353.014  12
  -1   3  13 7198.31 292.800  11
   1  -3 -13 8049.88 304.139  17
   1  -3 -13 8067.49 337.805  16
  -1   3  13 8221.25 330.314  14
   1  -3 -12 2676.12 132.285   8
  -1   3  12 2651.30 133.684   2
   1  -3 -12 2454.34 130.294   4
   1  -3 -12 2673.17 169.051   6
   1  -3 -12 2569.57 164.722  22
  -1   3  12 2757.10 181.531  19
   1  -3 -12 2958.32 159.066  20
  -1   3  12 2801.87 176.181  12
  -1   3  12 2608.53 135.971  11
   1  -3 -12 2682.26 135.708  17
  -1   3  12 2915.08 156.325  14
   1  -3 -12 2661.81 157.943  16
   1  -3 -11 2693.07 136.483   8
   1  -3 -11 2887.96 168.115   6
  -1   3  11 2694.66 136.521   2
   1  -3 -11 2973.36 172.336  22
  -1   3  11 3089.40 184.328  19
   1  -3 -11 2675.23 152.154  20
  -1   3  11 2741.72 139.446  11
  -1   3  11 2837.91 175.423  12
   1  -3 -11 2793.01 136.326  17
   1  -3 -11 2807.18 158.356  16
  -1   3  11 3161.16 159.194  14
   1  -3 -10 1699.86 103.560   8
  -1   3  10 1706.93 103.105   2
   1  -3 -10 1982.64 130.028   6
   1  -3 -10 1932.11 117.383  20
  -1   3  10 2184.00 144.115  19
   1  -3 -10 2217.35 137.795  22
  -1   3  10 1787.99 133.879  12
  -1   3  10 1959.09 109.346  17
   1  -3 -10 2003.60 104.241  17
   1  -3 -10 2014.34 123.031  16
  -1   3  10 2062.98 121.516  14
   1  -3  -9 479.005 57.0368   6
  -1   3   9 544.577 50.8050   2
   1  -3  -9 585.919 63.8887   5
   1  -3  -9 581.396 64.4590  22
  -1   3   9 499.840 63.3465  19
   1  -3  -9 697.924 61.1823  20
  -1   3   9 508.904 53.0126  11
  -1   3   9 475.225 46.8214  17
  -1   3   9 583.094 57.9556  14
  -1   3   9 565.711 49.7703  15
   1  -3  -9 553.137 56.7489  16
   1  -3  -8 7.08908 8.56532   8
   1  -3  -8 24.1671 16.5547   5
  -1   3   8 24.4013 12.8286   2
   1  -3  -8 17.1019 11.3334   6
   1  -3  -8 20.6450 12.8864  20
  -1   3   8 32.4984 17.6044  19
  -1   3   8 5.59150 10.5020  12
  -1   3   8 29.5986 14.1272  11
  -1   3   8 5.77825 7.51824  17
  -1   3   8 16.3208 15.3198  14
  -1   3   8 21.0128 11.7057  15
   1  -3  -8 11.9378 11.3909  16
   1  -3  -7 8261.86 318.058   8
   1  -3  -7 8765.37 340.817  22
  -1   3   7 8154.63 339.935  19
   1  -3  -7 8295.96 311.742  20
   1  -3  -7 8412.72 337.305   5
   1  -3  -7 8253.54 323.807   6
  -1   3   7 8619.49 270.791  18
  -1   3   7 8374.29 303.093  17
   1  -3  -7 8294.05 319.720  16
  -1   3   7 8429.14 307.590  15
   1  -3  -6 1110.57 73.6082  23
   1  -3  -6 1166.21 71.6735  20
  -1   3   6 1138.47 87.8731  19
   1  -3  -6 1207.42 90.0750  22
   1  -3  -6 1219.89 88.2289   5
   1  -3  -6 1082.57 75.3111   6
   1  -3  -6 1183.78 68.0200  17
  -1   3   6 1161.30 51.3883  18
   1  -3  -6 1135.00 77.3896  16
  -1   3   6 1149.82 71.5167  15
   1  -3  -5 17702.8 588.597  23
   1  -3  -5 18997.8 618.460  22
  -1   3   5 17932.6 590.746  23
   1  -3  -5 17320.1 580.183  20
  -1   3   5 18954.6 615.277  19
   1  -3  -5 17339.7 612.459   5
   1  -3  -5 16518.0 586.704   6
   1  -3  -5 17642.5 565.377  18
   1  -3  -5 17405.8 578.964  17
   1  -3  -5 16721.6 589.955  15
   1  -3  -5 18533.5 596.518  16
  -1   3   5 17361.6 594.790  16
  -1   3   5 18211.2 588.745  15
   1  -3  -4 5024.01 177.192   9
  -1   3   4 4662.53 194.602  23
   1  -3  -4 4723.59 209.119  22
   1  -3  -4 4716.97 193.753  23
   1  -3  -4 4656.00 182.572  20
  -1   3   4 4820.55 208.092  19
   1  -3  -4 4393.50 183.646   6
   1  -3  -4 4973.24 212.557   5
   1  -3  -4 5032.95 186.911  17
   1  -3  -4 4859.06 179.238  18
  -1   3   4 4769.58 184.533  17
  -1   3   4 5423.10 197.756  15
  -1   3   4 4706.08 197.262  16
   1  -3  -4 4800.10 196.542  15
   1  -3  -4 4828.03 196.404  16
   1  -3  -3 9315.95 305.044   9
   1  -3  -3 8472.25 301.065   6
  -1   3   3 8188.09 298.122   3
   1  -3  -3 8996.60 336.466   5
   1  -3  -3 8861.09 329.906  22
   1  -3  -3 8813.34 328.787  19
  -1   3   3 9053.69 315.794  23
   1  -3  -3 8657.72 315.679  23
  -1   3   3 8353.61 298.290  20
   1  -3  -3 8581.63 301.032  20
  -1   3   3 8685.27 326.677  19
   1  -3  -3 8887.13 305.766  18
  -1   3   3 9096.29 308.781  17
   1  -3  -3 8943.13 311.194  17
  -1   3   3 8481.14 299.139  18
  -1   3   3 9396.04 319.352  15
   1  -3  -3 9056.91 321.107  15
   1  -3  -3 9367.59 320.590  16
  -1   3   3 9372.23 321.054  16
  -1   3   2 126.122 18.5271   9
   1  -3  -2 129.541 19.2623   9
  -1   3   2 107.771 22.4686   5
   1  -3  -2 86.8402 13.0052   6
  -1   3   2 109.814 15.7114   3
   1  -3  -2 146.344 27.2568   5
   1  -3  -2 86.8219 18.1599   1
   1  -3  -2 117.178 21.0179  23
   1  -3  -2 102.378 15.6643  20
  -1   3   2 127.047 20.9117  23
  -1   3   2 81.9913 13.7623  20
   1  -3  -2 96.5131 21.4290  22
   1  -3  -2 91.0373 21.0011  19
  -1   3   2 93.6573 21.4825  13
  -1   3   2 111.130 21.8002  19
  -1   3   2 137.383 20.2390  17
   1  -3  -2 153.067 22.5621  17
  -1   3   2 88.6209 15.9719  18
   1  -3  -2 124.581 20.5034  18
  -1   3   2 96.6637 19.4129  16
  -1   3   2 122.543 21.7115  15
  -1   3   2 139.719 25.1020  14
   1  -3  -2 124.031 22.7227  15
  -1   3   1 6943.74 244.798   9
   1  -3  -1 6691.07 252.329   9
  -1   3   1 6988.06 263.585   5
   1  -3  -1 6386.91 263.776   5
  -1   3   1 6647.23 232.211   3
   1  -3  -1 6509.50 249.772   1
  -1   3   1 7013.94 256.880  19
  -1   3   1 6740.75 233.776  20
   1  -3  -1 5869.04 253.589  19
   1  -3  -1 6870.41 258.154  22
   1  -3  -1 6987.48 235.679  20
   1  -3  -1 6726.32 253.693  23
  -1   3   1 6873.25 250.976  23
  -1   3   1 6618.36 241.663  10
   1  -3  -1 7104.70 252.320  17
   1  -3  -1 6677.96 251.088  18
  -1   3   1 6900.22 250.065  17
  -1   3   1 6849.95 246.160  18
  -1   3   1 7433.56 266.164  14
  -1   3   1 6908.22 261.148  13
  -1   3   1 6835.39 254.418  16
   1  -3  -1 6879.61 263.162  14
   1  -3  -1 6752.68 257.325  15
  -1   3   1 6803.85 255.391  15
   1  -3   0 4782.28 190.785   9
  -1   3   0 4736.44 185.010   9
   1  -3   0 4570.63 169.638   3
   1  -3   0 4271.01 181.518   1
  -1   3   0 4924.53 196.792   5
   1  -3   0 4231.09 195.967   5
   1  -3   0 4579.09 190.258  23
  -1   3   0 4897.22 187.947  23
  -1   3   0 4616.62 170.064  20
   1  -3   0 4791.02 193.425  19
   1  -3   0 4762.21 189.151  22
  -1   3   0 4769.30 174.151  10
   1  -3   0 4618.17 190.212  18
  -1   3   0 4849.54 186.911  18
  -1   3   0 5004.16 191.951  19
  -1   3   0 4684.68 187.806  17
   1  -3   0 4491.23 186.865  17
   1  -3   0 4455.89 190.863  15
  -1   3   0 4782.80 198.059  14
  -1   3   0 4947.71 194.105  15
  -1   3   0 5412.48 198.261  13
   1  -3   0 4943.24 198.614  14
  -1   3  -1 26360.8 292.161   9
   1  -3   1 25355.0 305.986   9
  -1   3  -1 23755.6 254.207   1
   1  -3   1 24152.6 254.034   1
   1  -3   1 23984.6 217.836   3
  -1   3  -1 24547.1 299.187   5
  -1   3  -1 25003.6 222.503  20
   1  -3   1 23682.1 263.867  22
   1  -3   1 25844.6 292.216  19
   1  -3   1 23958.9 294.189  23
  -1   3  -1 24515.2 215.752  10
   1  -3   1 24457.6 228.802  10
  -1   3  -1 24380.3 293.671  17
   1  -3   1 23551.1 293.931  18
  -1   3  -1 24946.5 285.368  19
  -1   3  -1 25291.2 288.378  18
  -1   3  -1 25477.2 285.013  13
   1  -3   1 25042.9 305.816  13
   1  -3   1 23371.1 295.756  15
  -1   3  -1 26118.0 314.625  14
  -1   3  -2 8187.09 266.575   6
   1  -3   2 9554.35 321.325   9
  -1   3  -2 8708.70 312.631   9
   1  -3   2 8275.73 289.378   3
  -1   3  -2 9330.66 314.185   5
   1  -3   2 7743.37 267.377   6
  -1   3  -2 8590.16 295.322   1
   1  -3   2 8611.59 296.119   1
   1  -3   2 8559.96 311.479  23
   1  -3   2 8125.18 292.244  22
  -1   3  -2 8771.90 314.907  12
  -1   3  -2 8420.46 284.164  10
   1  -3   2 8559.87 286.120  10
   1  -3   2 8837.26 307.326  19
  -1   3  -2 9010.57 314.289  17
  -1   3  -2 8114.70 308.862  18
  -1   3  -2 9071.67 307.488  19
   1  -3   2 8395.89 313.223  18
   1  -3   2 8680.34 309.366  13
   1  -3   2 8117.85 311.602  15
  -1   3  -2 8367.35 299.556  13
  -1   3  -2 8526.61 312.822  14
  -1   3  -3 15394.9 486.075   6
   1  -3   3 15704.7 535.201   9
  -1   3  -3 14676.2 505.085   1
   1  -3   3 13925.6 486.670   6
   1  -3   3 16034.1 529.468  23
   1  -3   3 15651.4 501.317  22
  -1   3  -3 15994.0 526.812  12
   1  -3   3 15927.1 499.215  10
  -1   3  -3 16301.8 512.741  13
  -1   3  -3 15629.6 500.113  10
   1  -3   3 15089.5 530.281  18
  -1   3  -3 15838.6 520.273  19
   1  -3   3 16294.1 522.693  19
   1  -3   3 15240.7 517.708  13
   1  -3   4 3341.10 154.917   9
  -1   3  -4 3053.74 116.845   6
   1  -3   4 2683.25 115.786   6
  -1   3  -4 3035.49 127.196   1
   1  -3   4 2809.54 115.885  22
   1  -3   4 3169.97 123.352  10
  -1   3  -4 3100.19 128.208  13
   1  -3   4 3200.41 149.521  12
  -1   3  -4 3013.31 125.323  10
   1  -3   4 2893.21 147.020  18
   1  -3   4 3089.96 139.756  19
  -1   3  -4 3050.78 139.891  19
  -1   3  -4 3019.65 148.613  16
  -1   3  -4 3230.32 149.707  15
   1  -3   4 2915.18 133.625  13
   1  -3   5 16089.2 537.317   9
  -1   3  -5 15005.3 491.243   6
  -1   3  -5 15202.0 500.471  10
   1  -3   5 15721.3 526.070  12
  -1   3  -5 14680.5 495.109  13
   1  -3   5 15270.2 525.108   5
   1  -3   5 13744.6 490.536   6
  -1   3  -5 15180.9 496.433   1
  -1   3  -5 15269.0 517.557  19
  -1   3  -5 14696.6 529.979  16
   1  -3   5 15054.2 502.947  13
  -1   3  -5 15500.7 527.473  15
  -1   3  -6 112.715 21.6085  10
   1  -3   6 109.379 26.3867   9
   1  -3   6 124.155 20.5805  13
   1  -3   6 165.809 29.0895  12
   1  -3   6 130.412 26.8670   5
  -1   3  -6 112.469 19.8519   6
  -1   3  -6 87.7743 24.0566  16
  -1   3  -6 152.027 27.6718  19
  -1   3  -6 134.410 28.3223  15
   1  -3   7 19084.7 633.204   8
   1  -3   7 19269.6 656.261   9
  -1   3  -7 18138.5 624.415  10
   1  -3   7 17675.2 609.092  13
   1  -3   7 19440.2 642.531  12
   1  -3   7 18510.4 641.060   5
  -1   3  -7 17777.5 624.189   2
  -1   3  -7 19265.2 620.274   6
  -1   3  -7 18683.8 639.829  19
  -1   3  -7 18685.4 653.575  16
  -1   3  -7 18961.9 644.520  15
   1  -3   8 1949.57 125.731   9
   1  -3   8 1888.91 108.206   8
  -1   3  -8 1834.48 90.3230  13
   1  -3   8 2098.04 117.364  12
  -1   3  -8 1817.17 104.369   6
   1  -3   8 1869.05 115.495   5
  -1   3  -8 1826.79 114.807  19
  -1   3  -8 1939.19 125.343  16
  -1   3  -8 1968.79 119.537  15
   1  -3   9 30926.2 1028.99   9
   1  -3   9 29998.7 1003.49  12
  -1   3  -9 30763.7 965.632  13
  -1   3  -9 29560.6 984.915   2
   1  -3   9 29429.7 1003.68   5
  -1   3  -9 31519.4 998.816   6
  -1   3  -9 29138.4 1025.25  16
  -1   3  -9 31499.1 1013.96  15
   1  -3  10 1598.36 120.034   9
  -1   3 -10 1681.32 87.5277  13
   1  -3  10 1711.98 111.535  12
   1  -3  10 1746.34 90.1790  13
  -1   3 -10 1638.39 108.045   6
  -1   3 -10 1719.48 99.3345   2
   1  -3  10 1569.20 108.794   5
  -1   3 -10 1781.88 127.830  16
  -1   3 -10 1682.68 115.350  15
  -1   3 -11 23814.4 779.457  13
   1  -3  11 25211.7 825.349  12
   1  -3  11 23251.1 776.610  13
  -1   3 -11 24484.1 797.188  11
   1  -3  11 24737.0 824.948   5
  -1   3 -11 24835.7 822.958   6
  -1   3 -11 23129.4 790.665   2
  -1   3 -11 24197.0 850.647  16
   1  -3  11 23420.5 840.040   9
   1  -3  11 23929.4 796.169   8
   1  -3  12 1717.81 100.489   8
   1  -3  12 1609.15 125.655   9
   1  -3  12 1490.26 111.066  12
  -1   3 -12 1708.27 93.5158  13
   1  -3  12 1564.87 88.1924  13
  -1   3 -12 1616.35 98.0612  11
  -1   3 -12 1622.93 95.9996   2
   1  -3  12 1720.13 118.995   5
  -1   3 -12 1479.99 124.499  16
  -1   3 -12 1676.76 120.249  15
   1  -3  13 15570.5 596.424   9
   1  -3  13 15305.1 539.694   8
  -1   3 -13 15851.2 540.663  11
   1  -3  13 16395.9 579.576  12
  -1   3 -13 14905.9 532.863  13
   1  -3  13 15410.1 527.755  13
   1  -3  13 14669.8 538.586   4
  -1   3 -13 17189.4 590.948   6
  -1   3 -13 15792.4 537.585   2
   1  -3  13 15887.6 578.230   5
  -1   3 -13 15801.0 612.382  16
  -1   3 -13 16747.7 590.196  15
  -1   3 -14 271.038 52.2057   6
  -1   3 -14 229.762 32.4549   2
   1  -3  14 306.563 50.8990   5
   1  -3  14 199.865 31.9655   4
   1  -3  14 348.847 60.4999   9
   1  -3  14 184.016 30.6767   8
  -1   3 -14 251.625 47.6277  15
  -1   3 -14 221.608 50.0277  16
  -1   3 -14 272.444 35.6974  11
   1  -3  14 261.391 33.6438  13
   1  -3  14 283.629 48.6028  12
   1  -3  15 20929.4 727.097   4
  -1   3 -15 21496.7 720.479   2
   1  -3  15 22448.6 784.021   5
   1  -3  15 21905.6 727.010   8
   1  -3  15 23017.6 814.010   9
  -1   3 -15 22801.6 824.444  16
  -1   3 -15 21735.5 725.756  11
   1  -3  15 22621.3 782.594  12
   1  -3  15 22055.6 725.656  13
   1  -3  16 1416.33 116.307   5
   1  -3  16 1270.10 81.0378   4
  -1   3 -16 1135.96 73.2599   2
   1  -3  16 1482.90 117.667  12
  -1   3 -16 1347.19 80.9283  11
   1  -3  16 1316.75 84.7094  13
   1  -3  16 1336.07 82.0049   8
  -1   3 -16 1209.70 126.866   7
  -1   3 -16 1181.98 124.201  16
   1  -3  17 1488.31 82.7761   4
  -1   3 -17 1043.47 68.8118   2
   1  -3  17 1668.48 129.454   5
  -1   3 -17 1349.66 81.1786  21
  -1   3 -17 1408.99 78.2856  11
   1  -3  17 1630.92 94.7238  13
  -1   3 -17 1586.43 146.267   7
   1  -3  17 1344.87 79.2904   8
  -1   3 -17 1612.39 149.232  16
  -1   3 -17 1710.66 131.793  15
   1  -3  18 7.62765 21.7731   5
   1  -3  18 16.4381 11.4363   4
  -1   3 -18 7.19143 10.3283  21
  -1   3 -18 23.3427 10.6437  11
   1  -3  18 25.2054 15.8540  13
   1  -3  18 6.78958 8.66723   8
  -1   3 -18 10.6756 19.9738   7
   1  -3  18 18.1854 21.9078   9
  -1   3 -18 23.1359 26.2289  15
  -1   3 -18 21.2957 30.4447  16
   1  -3  19 2643.80 130.469  13
   1  -3  19 3088.62 187.731   5
   1  -3  19 2132.84 92.3475   4
   1  -3  19 3013.62 198.627   9
  -1   3 -19 2383.62 195.646   7
   1  -3  19 1860.83 88.6040   8
  -1   3 -19 2920.61 184.214  15
  -1   3 -19 2556.04 206.212  16
   1  -3  20 429.286 79.2891   9
  -1   3 -20 656.667 103.885   7
   1  -3  20 557.509 57.4498  13
   1  -3  20 745.197 93.8356   5
  -1   3 -20 497.241 86.1200  17
  -1   3 -20 652.640 86.0625  15
  -1   3 -20 599.216 99.1506  16
   1  -3  21 7748.98 379.105  12
   1  -3  21 7542.41 308.095  13
   1  -3  21 8750.40 392.243   5
  -1   3 -21 7720.49 427.450   7
   1  -3  21 8577.67 405.795   9
  -1   3 -21 8530.04 387.483  15
  -1   3 -21 6623.04 404.328  16
   1  -3  22 1319.18 141.557   9
  -1   3 -22 1408.63 162.412   7
  -1   3 -22 1221.63 151.464  16
  -1   3 -22 1353.98 133.817  15
   1  -3  22 1382.99 137.475  12
   1  -3  23 2080.48 180.149   9
  -1   3 -23 1968.09 197.413   7
  -1   3 -23 1895.28 184.885  17
  -1   3 -23 1690.45 153.048  15
  -1   3 -23 1601.67 181.769  16
   1  -3  23 1858.10 162.695  12
  -1   3 -24 31.1301 44.1921   7
   1  -3  24-11.8341 33.3690   9
   1  -3  24-10.4427 27.3154  12
  -1   3 -24 13.7884 33.0070  17
  -1   3 -24-9.99751 35.2448  15
  -1   3 -24-14.9298 53.1419  16
   1  -3  25 3794.16 266.138   9
  -1   3 -25 4133.02 287.647   6
  -1   3 -25 3681.71 297.822   7
   1  -3  25 3801.57 261.382   5
   1  -3  25 4070.45 319.065  19
   1  -3  25 3702.26 257.016  12
  -1   3 -25 3971.61 291.513  17
  -1   3 -25 4051.00 256.487  15
  -1   3 -25 3463.06 287.611  16
   1  -3  26 1373.87 153.238   9
  -1   3 -26 1330.28 164.718   6
  -1   3 -26 1066.49 160.082   7
   1  -3  26 1312.53 152.146   5
   1  -3  26 1502.44 190.936  19
   1  -3  26 1331.84 149.398  12
  -1   3 -26 1174.80 158.787  17
  -1   3 -26 1273.68 170.394  16
  -1   3 -26 1231.71 136.580  15
  -1   3 -27 1855.66 194.933   6
   1  -3  27 1708.29 175.184   9
  -1   3 -27 1789.06 211.723   7
   1  -3  27 1797.62 180.521   5
   1  -3  27 1855.05 223.119  19
   1  -3  27 1660.18 170.224  12
  -1   3 -27 1955.70 206.243  17
  -1   3 -27 1874.11 210.852  16
  -1   3 -27 1839.03 166.788  15
  -1   3 -28-19.4677 46.3410   7
   1  -3  28 27.0244 34.7809   9
   1  -3  28 13.2386 31.3475   5
  -1   3 -28 16.0673 45.0467   6
   1  -3  28-20.3203 37.4758  19
   1  -3  28-12.9243 36.1176  12
  -1   3 -28 145.748 67.1553  16
  -1   3 -28 48.7409 48.6916  17
   1  -3  29 122.860 55.7533  12
  -1   3 -29 117.646 58.9662  17
  -1   2  29 55.6151 38.8776  12
   1  -2 -29 15.8954 44.4227  16
  -1   2  29 57.8949 42.2502  14
  -1   2  28 8492.86 513.236  19
   1  -2 -28 7711.29 404.467  22
  -1   2  28 7581.02 397.312  13
  -1   2  28 7714.81 431.451  12
   1  -2 -28 8713.61 492.335   6
   1  -2 -28 8047.68 498.504   7
  -1   2  28 8495.86 418.040  14
   1  -2 -28 8367.91 466.419  16
   1  -2 -27 16.4919 46.5030   6
  -1   2  27 56.6011 45.0890  19
   1  -2 -27 55.3111 46.6848  22
   1  -2 -27 14.9445 47.8516  20
  -1   2  27-12.8424 36.1221  12
  -1   2  27 10.6752 31.8214  13
   1  -2 -27-18.1228 38.7435   7
   1  -2 -27 14.3593 40.3638  16
  -1   2  27-41.5506 49.2592  14
   1  -2 -26 3722.27 299.662   7
   1  -2 -26 3456.88 279.150   6
  -1   2  26 3303.98 294.745  19
   1  -2 -26 3699.02 273.806  20
   1  -2 -26 3465.90 236.007  22
  -1   2  26 3758.61 261.806  12
  -1   2  26 3317.34 231.689  13
   1  -2 -26 3387.67 219.124  17
   1  -2 -26 3451.58 265.013  16
  -1   2  26 3437.43 230.782  14
   1  -2 -25 438.250 100.849   7
   1  -2 -25 459.446 97.3311   6
  -1   2  25 320.733 89.6286  19
   1  -2 -25 300.402 67.2410  22
   1  -2 -25 488.922 93.7189  20
  -1   2  25 598.176 87.6816  13
   1  -2 -25 431.810 72.4736  17
  -1   2  25 361.956 67.5847  14
   1  -2 -25 539.986 98.8364  16
   1  -2 -24 627.994 111.631   7
   1  -2 -24 689.933 114.173   6
   1  -2 -24 389.191 73.1810  22
   1  -2 -24 606.698 102.534  20
  -1   2  24 609.584 115.513  19
  -1   2  24 454.707 77.6286  13
   1  -2 -24 565.051 79.4162  17
   1  -2 -24 557.627 97.5519  16
  -1   2  24 603.572 83.6482  14
   1  -2 -23 606.190 109.882   7
   1  -2 -23 516.365 96.7120   6
   1  -2 -23 579.792 97.8529  20
   1  -2 -23 517.901 82.8389  22
  -1   2  23 544.336 106.638  19
  -1   2  23 413.109 73.5079  13
   1  -2 -23 466.986 73.4279  17
  -1   2  23 560.749 81.9992  14
   1  -2 -23 695.981 106.362  16
   1  -2 -22 11568.6 578.118   7
   1  -2 -22 12020.8 570.067   6
  -1   2  22 11969.5 590.119  19
   1  -2 -22 12838.4 557.795  20
   1  -2 -22 12817.8 531.010  22
  -1   2  22 12470.3 545.270  12
  -1   2  22 11846.1 525.235  13
   1  -2 -22 12654.9 503.975  17
  -1   2  22 12597.2 513.686  14
   1  -2 -22 12962.1 562.747  16
   1  -2 -21-11.7542 28.3031   6
  -1   2  21-13.3779 38.1732  19
  -1   2  21 38.9971 33.1654  12
  -1   2  21-17.9978 19.2851  13
   1  -2 -21-6.94845 27.7604  17
  -1   2  21 7.33048 23.6236  14
   1  -2 -21 10.0962 28.7026  16
   1  -2 -20 5008.15 282.459   7
   1  -2 -20 5224.90 276.843   6
  -1   2  20 5406.40 300.330  19
   1  -2 -20 5079.90 240.599  22
  -1   2  20 4492.41 232.717  13
  -1   2  20 5113.98 253.119  12
   1  -2 -20 4955.60 213.038  17
   1  -2 -20 5537.59 266.709  16
   1  -2 -19 2389.93 187.233   7
   1  -2 -19 2419.58 180.934   6
   1  -2 -19 1894.32 146.114  22
  -1   2  19 2639.62 200.236  19
  -1   2  19 2116.51 155.004  13
  -1   2  19 2437.41 168.691  12
   1  -2 -19 2123.01 132.708  17
   1  -2 -19 1959.50 153.563  16
   1  -2 -18 1590.51 144.916   6
   1  -2 -18 1404.95 122.218  22
  -1   2  18 1350.85 142.365  19
  -1   2  18 1669.48 137.692  12
  -1   2  18 1415.29 123.813  13
   1  -2 -18 1551.53 109.903  17
  -1   2  18 1094.95 57.0017   9
   1  -2 -18 1573.28 147.693   7
  -1   2  17 103.737 14.8013   9
   1  -2 -17 156.876 47.5852   7
   1  -2 -17 98.6262 38.9411   6
  -1   2  17 155.061 47.5938  19
  -1   2  17 167.250 44.0300  12
   1  -2 -17 169.324 36.1261  17
  -1   2  17 183.480 39.7981  14
   1  -2 -16 13171.7 491.541   6
  -1   2  16 13154.8 507.513  19
  -1   2  16 12678.3 471.682  12
   1  -2 -16 12009.6 489.129   7
  -1   2  16 12388.8 434.431  14
  -1   2  15 20.5244 7.74332   9
   1  -2 -15 7.45157 4.78549   8
   1  -2 -15 33.8882 22.4758   7
   1  -2 -15 23.2380 20.5340   6
  -1   2  15 26.8471 27.4103  19
  -1   2  15 24.2419 5.98064  21
  -1   2  15 28.6506 7.20893  11
  -1   2  15 56.7371 24.2652  12
   1  -2 -15 58.4409 20.5189  17
  -1   2  15 20.3045 16.4675  14
   1  -2 -14 1411.56 122.259   7
   1  -2 -14 1202.77 58.5029   8
  -1   2  14 1101.25 51.5871   9
   1  -2 -14 1415.74 120.767   6
   1  -2 -14 1335.78 61.4773   4
  -1   2  14 1360.83 65.3682   2
  -1   2  14 1290.71 60.0284  21
  -1   2  14 1376.57 125.760  19
   1  -2 -14 1317.75 107.206  22
  -1   2  14 1286.27 62.1209  11
  -1   2  14 1259.92 108.726  12
   1  -2 -14 1283.27 88.5769  17
   1  -2 -14 1435.99 110.680  16
  -1   2  14 1342.03 97.2629  14
   1  -2 -13 520.872 69.7224   7
   1  -2 -13 420.850 32.5538   8
   1  -2 -13 455.322 63.8151   6
   1  -2 -13 467.617 35.1518   4
  -1   2  13 471.862 36.7804   2
  -1   2  13 436.582 67.3106  19
  -1   2  13 492.110 36.1214  21
   1  -2 -13 434.390 58.0037  22
  -1   2  13 447.435 35.3356  11
  -1   2  13 498.085 64.4563  12
   1  -2 -13 475.354 49.3222  17
  -1   2  13 426.297 52.5645  14
   1  -2 -13 487.006 61.1136  16
   1  -2 -12 359.771 31.0226   8
   1  -2 -12 412.167 60.4482   7
   1  -2 -12 319.626 52.6355   6
   1  -2 -12 375.429 32.2779   4
  -1   2  12 414.570 34.9701   2
   1  -2 -12 412.819 54.3382  22
  -1   2  12 387.631 59.2297  19
  -1   2  12 314.883 31.6823  21
  -1   2  12 361.367 52.9394  12
  -1   2  12 358.881 32.5435  11
   1  -2 -12 432.974 43.6444  17
  -1   2  12 394.217 46.7670  14
   1  -2 -11 893.471 56.4385   4
  -1   2  11 947.186 59.0272   2
  -1   2  11 1084.80 98.2393  19
  -1   2  11 970.409 59.8165  11
  -1   2  11 834.123 82.6429  12
   1  -2 -11 995.048 57.5691   8
   1  -2 -11 1070.34 94.4266   7
   1  -2 -11 1022.68 66.6606  15
  -1   2  11 880.841 72.5352  14
   1  -2 -11 972.981 79.7272  16
  -1   2  10 14058.1 471.214   2
   1  -2 -10 13228.4 517.642   6
   1  -2 -10 14060.6 469.155   4
   1  -2 -10 14606.1 515.077  22
  -1   2  10 14431.5 521.803  12
  -1   2  10 13934.1 472.026  11
   1  -2 -10 13998.1 467.316   8
  -1   2  10 14555.3 497.026  14
   1  -2 -10 13746.6 476.132  15
   1  -2 -10 14611.4 503.819  16
   1  -2  -9 569.533 62.7372   7
  -1   2   9 691.668 49.1562   2
   1  -2  -9 628.711 63.4741   6
  -1   2   9 630.995 67.4471  19
   1  -2  -9 653.750 63.4205  22
  -1   2   9 659.913 66.7855  12
  -1   2   9 625.644 49.1305  11
  -1   2   9 694.857 51.6007  17
  -1   2   9 733.929 59.9225  14
  -1   2   9 566.369 45.5909  15
   1  -2  -9 794.555 63.6221  16
   1  -2  -8 12562.2 466.899   7
   1  -2  -8 12131.1 428.418   8
   1  -2  -8 13069.4 462.743   6
   1  -2  -8 13023.4 432.024   4
   1  -2  -8 12155.6 447.021  20
   1  -2  -8 13363.5 463.907  22
  -1   2   8 13242.6 475.205  19
  -1   2   8 12142.5 467.850  12
   1  -2  -8 12623.2 423.973  17
  -1   2   8 12895.2 428.004  15
  -1   2   8 12967.8 447.186  14
   1  -2  -8 13174.1 450.708  16
  -1   2   8 12841.5 449.996  16
   1  -2  -7 558.680 55.1740   7
   1  -2  -7 487.791 40.9435   8
  -1   2   7 474.208 40.8193   2
   1  -2  -7 568.015 52.5762   6
   1  -2  -7 559.129 55.1575   5
  -1   2   7 558.396 47.1319  23
   1  -2  -7 496.113 50.9508  22
   1  -2  -7 545.534 48.5239  20
  -1   2   7 542.294 56.2717  19
  -1   2   7 492.494 43.2015  11
  -1   2   7 562.975 56.4318  12
   1  -2  -7 564.368 37.9590  17
  -1   2   7 559.389 40.4229  15
  -1   2   7 635.006 51.2799  14
   1  -2  -7 589.455 43.4845  15
  -1   2   7 468.606 44.7783  16
   1  -2  -7 500.016 46.3292  16
   1  -2  -6 1063.88 75.2023   7
  -1   2   6 1057.95 75.8942   7
   1  -2  -6 1081.25 63.7715   8
  -1   2   6 954.280 61.5522   2
  -1   2   6 1013.07 73.0279   5
   1  -2  -6 974.904 67.6603   6
   1  -2  -6 1282.78 82.0878   5
   1  -2  -6 1018.17 65.2664  20
   1  -2  -6 1011.31 75.2618  19
   1  -2  -6 1090.56 74.7036  22
  -1   2   6 953.935 73.7979  19
  -1   2   6 1046.43 65.0559  23
  -1   2   6 941.837 62.8476  11
  -1   2   6 1005.57 54.5286  17
   1  -2  -6 1090.14 54.1675  17
  -1   2   6 1281.75 73.6631  14
   1  -2  -6 1134.72 73.9063  14
   1  -2  -6 869.037 60.5326  16
  -1   2   6 893.615 61.7877  16
  -1   2   6 1228.77 61.0949  15
   1  -2  -6 1016.00 58.6068  15
   1  -2  -5 1251.60 70.6672   8
  -1   2   5 1364.95 82.4623   7
   1  -2  -5 1339.23 74.8417   6
   1  -2  -5 1223.92 80.5726   5
  -1   2   5 1307.77 81.0994   5
  -1   2   5 1221.93 69.9651   2
   1  -2  -5 1131.51 77.5452  19
   1  -2  -5 1108.22 67.4086  20
  -1   2   5 1132.41 69.7392  23
  -1   2   5 1295.59 81.3541  19
   1  -2  -5 1258.09 79.1847  22
  -1   2   5 1131.95 71.8287  11
   1  -2  -5 1216.79 57.4949  17
  -1   2   5 1270.50 59.1009  17
  -1   2   5 1219.93 68.9810  16
   1  -2  -5 1273.90 77.3162  14
   1  -2  -5 1239.53 65.0222  15
  -1   2   5 1262.26 74.7758  14
   1  -2  -5 1210.82 68.2213  16
  -1   2   5 1238.92 64.0495  15
   1  -2  -4 22399.0 709.977   9
   1  -2  -4 22426.1 741.430   8
  -1   2   4 23645.4 751.133   7
  -1   2   4 23648.9 708.708   9
   1  -2  -4 22953.8 755.935   5
  -1   2   4 22177.8 739.875   2
   1  -2  -4 22005.9 734.276   6
  -1   2   4 23305.3 755.084   5
   1  -2  -4 22706.5 738.019  23
  -1   2   4 23048.2 739.823  23
   1  -2  -4 21410.0 734.307  20
   1  -2  -4 21130.1 747.782  22
  -1   2   4 23103.9 750.391  19
   1  -2  -4 23240.9 751.892  19
  -1   2   4 22262.4 744.276  11
   1  -2  -4 22739.0 719.450  17
  -1   2   4 23750.5 711.884  18
  -1   2   4 23089.6 719.619  17
   1  -2  -4 22274.2 730.391  15
  -1   2   4 23459.0 748.269  14
  -1   2   4 25029.5 737.557  16
   1  -2  -4 22805.5 733.302  16
   1  -2  -4 25711.7 753.253  14
  -1   2   4 22427.5 728.446  15
   1  -2  -3 162.041 22.7654   8
   1  -2  -3 199.614 16.8320   9
  -1   2   3 210.291 16.3605   9
  -1   2   3 202.678 27.0190   5
   1  -2  -3 187.215 19.8690   6
   1  -2  -3 160.598 24.4410   5
  -1   2   3 209.506 24.8608   2
   1  -2  -3 205.802 25.4079  19
   1  -2  -3 193.142 26.1384  22
  -1   2   3 212.822 24.0611  23
   1  -2  -3 206.464 23.9450  23
   1  -2  -3 223.780 22.5484  20
  -1   2   3 196.127 20.5766  20
  -1   2   3 186.031 24.1716  19
  -1   2   3 176.208 24.0346  11
   1  -2  -3 236.037 19.0413  17
  -1   2   3 224.783 18.3310  17
  -1   2   3 211.252 17.4493  18
   1  -2  -3 203.009 21.8781  15
  -1   2   3 160.401 19.5242  15
  -1   2   3 221.997 22.2576  16
   1  -2  -3 231.204 22.3979  16
   1  -2  -3 258.173 28.7953  14
   1  -2  -2 2030.00 83.8089   9
   1  -2  -2 1998.35 97.4286   8
  -1   2   2 2032.50 82.4100   9
  -1   2   2 1954.48 95.2680   2
   1  -2  -2 2096.62 93.9623   1
  -1   2   2 1977.44 98.3055   5
  -1   2   2 1996.33 84.5493   3
   1  -2  -2 1778.96 77.3483   6
   1  -2  -2 1940.19 93.0924  19
  -1   2   2 2044.30 95.5938  22
  -1   2   2 2120.57 93.6195  19
   1  -2  -2 2073.22 92.9958  23
   1  -2  -2 2031.77 96.8582  22
  -1   2   2 1876.96 83.5918  20
   1  -2  -2 1964.26 85.0663  20
  -1   2   2 2098.33 93.2770  23
  -1   2   2 2036.83 98.2119  11
   1  -2  -2 2021.10 82.0909  17
  -1   2   2 1937.11 82.7138  18
  -1   2   2 1944.43 80.9957  17
  -1   2   2 2106.80 90.3451  15
   1  -2  -2 2271.87 101.717  14
   1  -2  -2 1915.67 88.3423  15
   1  -2  -2 1936.33 86.0979  16
  -1   2   2 2242.46 89.4144  16
   1  -2  -1 189.582 20.9173   9
  -1   2   1 224.487 21.6831   9
   1  -2  -1 174.217 24.3583   8
  -1   2   1 214.224 25.2691   2
  -1   2   1 185.462 24.5568   5
   1  -2  -1 197.592 20.0735   3
  -1   2   1 220.682 23.9118   1
   1  -2  -1 179.003 21.7804   1
  -1   2   1 168.829 18.3418   3
   1  -2  -1 183.920 19.2540  20
  -1   2   1 207.520 20.3514  20
  -1   2   1 217.706 24.3233  23
   1  -2  -1 187.999 22.6038  23
   1  -2  -1 202.506 23.7480  22
  -1   2   1 198.013 21.7055  19
   1  -2  -1 215.201 23.1070  19
  -1   2   1 204.910 23.6026  22
  -1   2   1 231.396 26.9761  11
   1  -2  -1 220.204 20.8283  17
  -1   2   1 190.258 20.7979  18
  -1   2   1 193.222 19.6647  17
   1  -2  -1 211.949 25.6876  14
  -1   2   1 214.670 23.4523  15
   1  -2  -1 173.617 21.5729  15
  -1   2   1 183.622 20.0381  16
   1  -2   0 59976.5 1803.44   9
   1  -2   0 61040.4 1812.36   8
  -1   2   0 58389.4 1800.49   9
  -1   2   0 60216.3 1807.30   5
  -1   2   0 54818.7 1789.05   3
  -1   2   0 57969.4 1797.04   1
  -1   2   0 60499.2 1809.66   2
   1  -2   0 54817.0 1796.09   1
   1  -2   0 54621.1 1788.53   3
   1  -2   0 58654.8 1803.01  23
   1  -2   0 56505.5 1799.10  22
   1  -2   0 58621.5 1796.66  19
  -1   2   0 59022.9 1801.65  23
   1  -2   0 63443.6 1794.77  20
  -1   2   0 56543.4 1797.57  22
  -1   2   0 58850.4 1791.21  20
  -1   2   0 58623.3 1780.22  10
  -1   2   0 61131.8 1796.72  17
  -1   2   0 59131.3 1795.14  19
  -1   2   0 54708.4 1800.27  18
  -1   2   0 59185.8 1802.68  15
   1  -2   0 57011.5 1802.97  15
  -1   2   0 57322.7 1800.35  13
   1  -2   1 23.6670 9.91433   8
  -1   2  -1 14.0924 4.34341  10
   1  -2   1 22.0017 9.51522   9
   1  -2   1 14.8392 5.28632  10
  -1   2  -1 12.6173 8.10805   9
  -1   2  -1 4.19745 6.36091   5
  -1   2  -1 10.0041 6.44872   1
   1  -2   1 7.22223 6.62601   3
   1  -2   1 4.90266 5.86483   1
  -1   2  -1 9.20805 8.18016   2
  -1   2  -1 18.6292 7.61967  22
   1  -2   1 6.22929 7.78084  23
  -1   2  -1 5.86120 5.11772  23
  -1   2  -1 17.8033 7.78443  20
   1  -2   1 20.1129 7.47323  22
  -1   2  -1 2.46597 2.64324  11
  -1   2  -1 13.5040 7.24440  13
  -1   2  -1 10.3587 7.34708  18
  -1   2  -1 15.3824 8.72661  17
   1  -2   1 16.0298 7.28132  19
  -1   2  -1 16.9668 7.07079  19
   1  -2   1 8.60948 9.50733  15
  -1   2  -1 17.4698 9.45481  14
  -1   2  -1-2.10038 4.55090  15
  -1   2  -2 3562.51 139.851   9
   1  -2   2 3531.79 141.716   9
   1  -2   2 3334.21 138.029   8
  -1   2  -2 3370.27 126.196   1
  -1   2  -2 3159.40 134.004   2
  -1   2  -2 3157.23 110.363   6
   1  -2   2 3650.36 139.587   5
  -1   2  -2 3264.61 133.215   5
   1  -2   2 3122.94 134.808  23
   1  -2   2 3078.50 119.249  22
  -1   2  -2 3373.19 121.590  22
  -1   2  -2 3282.37 113.105  10
  -1   2  -2 3441.56 132.583  12
   1  -2   2 3353.18 112.044  10
  -1   2  -2 3329.34 138.319  11
   1  -2   2 3420.65 128.273  19
  -1   2  -2 3473.82 136.259  16
  -1   2  -2 3309.19 126.490  19
  -1   2  -2 3521.34 124.308  13
   1  -2   2 3380.16 137.825  15
   1  -2   2 3267.58 125.933  13
   1  -2   3 176.730 24.6415   8
   1  -2   3 174.765 25.9512   9
  -1   2  -3 193.393 18.4562   6
   1  -2   3 208.290 25.7463   5
  -1   2  -3 188.020 24.0305   2
  -1   2  -3 211.259 24.6168   5
   1  -2   3 188.412 25.5097  23
  -1   2  -3 192.867 17.7329  22
   1  -2   3 195.661 17.2214  22
  -1   2  -3 180.593 17.8975  10
  -1   2  -3 134.643 21.7618  11
  -1   2  -3 195.312 23.0034  12
  -1   2  -3 219.875 19.7999  13
   1  -2   3 205.596 17.8380  10
   1  -2   3 224.032 26.3839  12
  -1   2  -3 211.031 23.2470  19
  -1   2  -3 180.254 25.6340  16
   1  -2   3 185.876 22.1329  19
   1  -2   3 176.137 24.5061  15
   1  -2   3 193.873 19.9194  13
  -1   2  -4 18896.8 608.719  10
   1  -2   4 18542.2 621.655   8
   1  -2   4 19452.1 637.041   9
   1  -2   4 18844.2 624.116   5
  -1   2  -4 18186.4 618.810   2
  -1   2  -4 19417.6 619.508   5
  -1   2  -4 17578.3 608.009   6
  -1   2  -4 18644.4 594.746  22
   1  -2   4 19260.0 593.294  22
  -1   2  -4 18957.4 623.029  11
  -1   2  -4 19428.9 616.165  12
   1  -2   4 18700.4 623.143  12
  -1   2  -4 19532.1 600.106  13
   1  -2   4 19005.1 606.324  10
  -1   2  -4 18501.2 630.738  18
  -1   2  -4 18510.4 620.163  19
   1  -2   4 18813.4 617.100  19
  -1   2  -4 19832.6 633.753  16
   1  -2   4 20203.9 631.815  16
   1  -2   4 19869.4 604.514  13
  -1   2  -4 19629.9 630.897  15
   1  -2   5 210.828 26.1642   8
  -1   2  -5 194.822 28.6085   9
   1  -2   5 144.725 26.6532   9
  -1   2  -5 181.494 23.9566   2
  -1   2  -5 218.981 26.6343   5
  -1   2  -5 218.885 25.0883   6
   1  -2   5 172.355 25.6332   5
  -1   2  -5 183.943 14.8355  22
   1  -2   5 181.230 25.3342  12
   1  -2   5 172.236 18.1631  13
  -1   2  -5 193.971 23.9949  12
  -1   2  -5 204.881 26.3883  11
  -1   2  -5 197.855 17.9078  13
   1  -2   5 203.342 23.0704  10
  -1   2  -5 145.510 26.0473  18
  -1   2  -5 208.002 26.8569  19
  -1   2  -5 208.085 31.0223  16
   1  -2   5 189.679 28.7912  16
   1  -2   5 208.146 26.1601  19
  -1   2  -5 214.327 29.6219  15
   1  -2   6 45702.1 1495.79   9
   1  -2   6 46829.3 1472.15   8
  -1   2  -6 46763.3 1474.91   6
   1  -2   6 47036.9 1479.52   5
  -1   2  -6 45933.3 1469.19   2
  -1   2  -6 47639.2 1475.90   5
  -1   2  -6 46779.5 1438.56  22
  -1   2  -6 46825.5 1471.85  12
   1  -2   6 46943.4 1472.11  10
  -1   2  -6 49097.4 1448.89  13
   1  -2   6 46734.7 1476.63  12
  -1   2  -6 46126.4 1472.64  11
   1  -2   6 47383.7 1451.38  13
  -1   2  -6 45639.8 1488.77  18
   1  -2   6 49726.1 1484.04  19
  -1   2  -6 45540.4 1495.14  16
  -1   2  -6 45188.7 1486.60  15
   1  -2   7 7479.49 279.914   8
   1  -2   7 8350.84 311.627   9
   1  -2   7 7785.68 289.078  10
   1  -2   7 8478.65 292.032  12
  -1   2  -7 7977.06 286.476  12
   1  -2   7 7594.50 262.542  13
   1  -2   7 7708.54 290.569   5
  -1   2  -7 7696.93 291.861   6
  -1   2  -7 7594.96 279.048   2
  -1   2  -7 7658.47 308.395  16
  -1   2  -7 8286.29 303.398  15
   1  -2   8 39186.1 1219.79   9
   1  -2   8 36049.6 1179.02   8
   1  -2   8 38663.0 1193.85  12
   1  -2   8 38689.0 1200.29  10
   1  -2   8 36102.2 1160.40  13
  -1   2  -8 38283.0 1204.08   6
   1  -2   8 37267.1 1197.56   5
  -1   2  -8 37941.2 1221.37  16
  -1   2  -8 37033.8 1207.39  15
  -1   2  -9 1922.86 95.2692  11
   1  -2   9 1910.81 105.799  12
  -1   2  -9 1778.51 86.2921  13
  -1   2  -9 1772.53 110.302   6
   1  -2   9 2068.00 111.894   5
  -1   2  -9 2114.30 128.739  16
   1  -2   9 1970.31 121.081   9
  -1   2 -10 37041.6 1201.88  13
  -1   2 -10 40130.0 1210.27  11
   1  -2  10 39613.2 1234.52  12
   1  -2  10 39355.2 1236.71   5
  -1   2 -10 37632.3 1205.05   2
  -1   2 -10 41853.7 1257.95   6
  -1   2 -10 38433.3 1266.29  16
   1  -2  10 36353.9 1254.66   9
   1  -2  10 36561.8 1206.33   8
   1  -2  11 306.613 42.9890   5
  -1   2 -11 363.722 33.0158   2
  -1   2 -11 390.752 52.1628   6
   1  -2  11 301.502 32.3326   4
   1  -2  11 298.721 40.9304  12
   1  -2  11 337.890 30.6395  13
  -1   2 -11 320.700 32.4303  11
   1  -2  11 318.987 48.1054   9
   1  -2  11 298.607 31.8715   8
  -1   2 -11 357.344 53.8249  16
   1  -2  12 20062.6 662.791   4
  -1   2 -12 19181.3 656.186   2
  -1   2 -12 22286.3 731.882   6
   1  -2  12 20041.1 702.402   5
  -1   2 -12 21081.3 652.428  22
  -1   2 -12 20177.9 662.998  21
  -1   2 -12 20391.2 662.074  11
   1  -2  12 22137.6 708.124  12
   1  -2  12 21258.4 662.417  13
   1  -2  12 20341.0 724.248   9
  -1   2 -12 20506.9 739.410   7
   1  -2  12 19815.9 661.636   8
  -1   2 -12 20218.3 739.488  16
   1  -2  13 539.395 61.2957   5
  -1   2 -13 703.343 76.2096   6
  -1   2 -13 616.335 41.5384   2
   1  -2  13 572.483 42.6536   4
  -1   2 -13 603.629 42.3186  22
  -1   2 -13 565.149 43.0245  21
   1  -2  13 625.159 65.8648  12
  -1   2 -13 617.597 43.1225  11
   1  -2  13 690.463 48.8784  13
   1  -2  13 595.715 43.5493   8
   1  -2  13 645.451 73.1619   9
  -1   2 -13 547.112 73.1627   7
  -1   2 -13 562.554 74.6497  16
   1  -2  14 16721.7 538.245   4
  -1   2 -14 17247.3 628.686   6
   1  -2  14 17099.5 600.558   5
  -1   2 -14 17752.6 545.824  22
   1  -2  14 17500.2 554.578  13
  -1   2 -14 16457.7 535.498  11
   1  -2  14 16893.3 601.271  12
   1  -2  14 16970.0 537.789   8
  -1   2 -14 17979.4 648.475   7
  -1   2 -14 15715.0 633.968  16
   1  -2  15 402.138 30.5703   4
   1  -2  15 493.594 62.3463   5
  -1   2 -15 505.342 70.6908   6
  -1   2 -15 413.508 38.3043  22
  -1   2 -15 438.764 31.7198  21
  -1   2 -15 447.477 30.1572  11
   1  -2  15 563.030 46.9667  13
   1  -2  15 497.940 62.3460  12
   1  -2  15 468.314 31.4556   8
  -1   2 -15 429.145 68.7827   7
  -1   2 -15 395.556 66.9591  16
  -1   2 -16 28425.1 962.906   7
   1  -2  16 27659.5 926.088   9
   1  -2  16 29575.3 910.027   5
  -1   2 -16 30484.0 953.764   6
  -1   2 -16 29086.7 838.507  22
   1  -2  16 28059.0 905.160  12
   1  -2  16 30053.8 851.040  13
  -1   2 -16 28944.9 953.872  17
  -1   2 -16 26247.6 951.189  16
   1  -2  17 37.7894 29.4279   9
  -1   2 -17 47.9387 34.4396   7
  -1   2 -17 92.2713 41.5618   6
   1  -2  17 101.627 36.3384   5
  -1   2 -17 56.2258 21.4606  22
   1  -2  17 66.2437 21.1773  13
  -1   2 -17 123.449 42.6428  17
  -1   2 -17 56.5709 35.3831  16
  -1   2 -18 17865.2 706.214   7
   1  -2  18 16503.3 659.434   9
  -1   2 -18 17792.0 685.782   6
   1  -2  18 17334.4 646.789   5
  -1   2 -18 17860.6 578.799  22
   1  -2  18 16796.7 586.988  13
  -1   2 -18 17259.7 685.558  17
  -1   2 -18 16743.5 693.320  16
   1  -2  19 25.1058 28.4430   9
  -1   2 -19-11.0513 31.5756   7
  -1   2 -19 9.63871 25.4607   6
   1  -2  19 28.9242 28.0965   5
  -1   2 -19-3.04645 15.8598  22
   1  -2  19 21.4020 16.1454  13
  -1   2 -19-9.91094 30.2275  17
  -1   2 -19 85.6774 46.2705  16
  -1   2 -19 30.8029 30.9570  15
  -1   2 -20 10721.6 481.710   6
  -1   2 -20 9498.26 364.009  22
   1  -2  20 10338.2 438.979  12
   1  -2  20 10787.7 379.419  13
   1  -2  20 9925.80 448.812   9
  -1   2 -20 9703.95 485.520   7
  -1   2 -20 10503.2 493.061  16
  -1   2 -20 10617.6 448.274  15
  -1   2 -21 11.0468 33.6234   6
  -1   2 -21-9.94917 19.8317  22
   1  -2  21-3.94544 19.2021  13
   1  -2  21-16.4000 27.8444  12
  -1   2 -21 25.3050 33.4093   7
   1  -2  21 9.20236 29.5733   9
  -1   2 -21-12.0738 31.8824  16
  -1   2 -21 25.5303 32.8579  15
   1  -2  22 9984.46 442.530   9
  -1   2 -22 9727.20 490.769   7
  -1   2 -22 10288.3 477.982   6
   1  -2  22 10238.3 511.368  19
  -1   2 -22 8838.23 342.471  22
   1  -2  22 9420.57 429.750  12
  -1   2 -22 8726.97 454.837  17
  -1   2 -22 9074.10 476.989  16
  -1   2 -22 10003.2 436.106  15
   1  -2  23 260.543 63.5459   9
  -1   2 -23 229.671 69.3267   7
  -1   2 -23 224.271 68.4721   6
   1  -2  23 175.677 59.7883   5
   1  -2  23 227.237 74.9370  19
   1  -2  23 231.180 59.7172  12
   1  -2  23 226.395 36.9014  13
  -1   2 -23 170.077 57.1344  17
  -1   2 -23 148.920 63.7666  16
  -1   2 -23 177.032 50.0742  15
   1  -2  24 646.136 91.8205   9
  -1   2 -24 533.270 106.286   7
   1  -2  24 609.070 91.5460   5
  -1   2 -24 630.779 108.709   6
   1  -2  24 788.683 128.293  19
   1  -2  24 470.858 81.7777  12
  -1   2 -24 547.068 97.9374  17
  -1   2 -24 500.100 98.6553  16
  -1   2 -24 681.141 91.9749  15
   1  -2  25 53.9621 32.3851   9
  -1   2 -25 32.3667 38.8096   7
  -1   2 -25 55.8383 42.2350   6
   1  -2  25 10.4017 29.3884   5
   1  -2  25 17.0273 36.5283  19
   1  -2  25 20.7529 27.1026  12
  -1   2 -25 13.3600 37.7645  17
  -1   2 -25 75.2901 51.0443  16
  -1   2 -25 10.0926 18.5534  15
  -1   2 -26 2126.07 221.597   7
   1  -2  26 2066.41 175.900   9
   1  -2  26 2024.13 179.035   5
  -1   2 -26 2157.94 207.162   6
   1  -2  26 2123.32 230.192  19
   1  -2  26 1951.10 175.516  12
  -1   2 -26 1642.56 183.205  17
  -1   2 -26 2370.94 185.086  15
  -1   2 -26 1556.84 188.169  16
   1  -2  27 22.8626 34.1220   9
  -1   2 -27 90.5651 51.2461   7
  -1   2 -27 46.6297 52.3927   6
   1  -2  27 69.8907 42.9292   5
   1  -2  27 133.234 64.3455  19
   1  -2  27 115.820 50.6901  12
  -1   2 -27 115.807 53.3469  17
  -1   2 -27 133.516 64.2761  16
  -1   2 -27 97.2883 42.6561  15
   1  -2  28 3207.02 243.255   5
   1  -2  28 3861.94 326.265  19
   1  -2  28 3097.68 238.560  12
  -1   2 -28 3221.41 263.892  17
  -1   2 -28 2984.63 281.788   7
  -1   2 -29 78.4271 49.6790  17
   1  -2  29-12.9401 38.6297   5
   1  -2  29 38.5742 35.8274  12
  -1   2 -30 890.942 137.836  17
   1  -1 -30 331.383 91.3165  16
  -1   1  29 2018.38 193.175  12
   1  -1 -29 1741.38 195.758  16
   1  -1 -28 33.6303 35.8380   6
   1  -1 -28 77.8207 55.1002  20
  -1   1  28 77.9446 58.8596  19
  -1   1  28 28.4571 29.9143  13
  -1   1  28 51.3001 36.0564  12
   1  -1 -28 37.6718 44.9973   7
   1  -1 -28 45.0781 47.8665  16
  -1   1  28 113.856 42.3915  14
   1  -1 -27 3116.94 263.712   6
   1  -1 -27 3461.19 290.542   7
   1  -1 -27 2855.07 201.485  22
  -1   1  27 3006.48 276.259  19
   1  -1 -27 3470.70 269.918  20
  -1   1  27 3118.18 212.743  13
  -1   1  27 3600.80 252.138  12
   1  -1 -27 3376.85 224.343  17
   1  -1 -27 3089.74 259.808  16
  -1   1  27 3099.03 215.660  14
   1  -1 -26 16.9063 40.5555   7
   1  -1 -26 15.1374 36.2349   6
   1  -1 -26 35.6400 26.6643  22
  -1   1  26 140.041 67.6740  19
   1  -1 -26 96.3884 57.1619  20
  -1   1  26 45.5478 28.9584  13
   1  -1 -26 67.7887 39.7018  17
  -1   1  26 64.5336 41.6146  14
   1  -1 -26 81.1342 52.0299  16
   1  -1 -25 7949.28 466.560   7
   1  -1 -25 8619.48 460.221   6
  -1   1  25 7862.92 468.356  19
   1  -1 -25 7913.45 376.703  22
   1  -1 -25 8673.73 445.751  20
  -1   1  25 7903.29 380.668  13
   1  -1 -25 8366.40 390.475  17
   1  -1 -25 8162.39 438.170  16
  -1   1  25 7837.40 379.827  14
   1  -1 -24 226.040 72.7219   7
   1  -1 -24 162.576 56.6400   6
   1  -1 -24 225.280 52.0643  22
  -1   1  24 186.786 69.2714  19
  -1   1  24 282.811 58.0098  13
   1  -1 -24 184.271 50.6091  17
   1  -1 -24 132.752 55.1530  16
  -1   1  24 179.508 51.9097  14
   1  -1 -23 1333.42 154.826   7
   1  -1 -23 904.129 125.206   6
  -1   1  23 1059.01 143.826  19
   1  -1 -23 874.919 98.2477  22
  -1   1  23 1214.84 127.747  12
  -1   1  23 1024.08 106.259  13
   1  -1 -23 986.009 105.303  17
  -1   1  23 934.809 98.3901  14
   1  -1 -23 718.577 109.977  16
  -1   1  22 31.0383 18.7929   9
   1  -1 -22 79.9964 40.6764   7
   1  -1 -22 23.9025 34.0642   6
   1  -1 -22 30.7436 25.9947  22
  -1   1  22 13.8192 29.8218  19
  -1   1  22 32.2489 22.8483  13
  -1   1  22 28.6809 27.2236  12
   1  -1 -22 102.182 38.4931  17
   1  -1 -22 53.5128 36.3763  16
  -1   1  22 86.1819 32.6949  14
  -1   1  21 5227.42 229.331   9
   1  -1 -21 5393.14 327.413   7
   1  -1 -21 5512.98 321.588   6
  -1   1  21 5238.13 329.506  19
   1  -1 -21 5162.96 266.552  22
  -1   1  21 5234.23 273.910  13
  -1   1  21 5318.76 291.805  12
   1  -1 -21 5071.69 266.277  17
   1  -1 -21 4850.98 293.294  16
  -1   1  21 5389.83 265.040  14
  -1   1  20 164.776 32.0315   9
   1  -1 -20 128.943 45.8410   7
   1  -1 -20 147.952 49.8751   6
   1  -1 -20 69.9421 30.2837  22
  -1   1  20 85.4264 43.9140  19
  -1   1  20 120.033 40.4955  12
  -1   1  20 215.825 49.4192  13
   1  -1 -20 194.897 47.3540  17
  -1   1  20 176.230 40.8192  14
   1  -1 -19 4158.49 259.180   7
  -1   1  19 3533.63 172.629   9
   1  -1 -19 4124.76 250.376   6
  -1   1  19 3514.01 252.484  19
   1  -1 -19 4009.38 213.029  22
  -1   1  19 3787.27 223.770  12
  -1   1  19 3698.07 210.385  13
   1  -1 -19 3131.00 143.313  18
   1  -1 -19 4016.30 210.127  17
  -1   1  19 4016.20 203.124  14
   1  -1 -18 1196.52 123.706   6
  -1   1  18 1122.75 128.645  19
   1  -1 -18 1083.50 97.5793  22
  -1   1  18 895.419 98.1866  12
  -1   1  18 1108.63 103.087  13
   1  -1 -18 985.949 60.2522  18
   1  -1 -18 1186.28 100.002  17
  -1   1  18 1144.60 80.9161   9
   1  -1 -18 1021.13 119.202   7
   1  -1 -17 284.580 58.7603   6
  -1   1  17 218.985 54.4188  19
   1  -1 -17 244.564 45.1641  22
  -1   1  17 298.936 50.6120  13
  -1   1  17 251.418 50.3172  12
   1  -1 -17 237.244 26.7038  18
   1  -1 -17 294.648 46.6493  17
   1  -1 -17 190.121 50.9967   7
  -1   1  17 307.134 39.0298   9
  -1   1  16 16.8546 13.0153   9
   1  -1 -16 8.81491 16.5318   7
   1  -1 -16-7.99692 19.3506   6
  -1   1  16 27.7256 24.5096  19
   1  -1 -16 16.8643 17.1347  22
  -1   1  16 13.5633 14.6704  12
   1  -1 -16 13.6251 9.17158  18
   1  -1 -16 7.00051 15.1213  16
   1  -1 -15 2651.77 187.189   7
  -1   1  15 2945.24 138.706   9
   1  -1 -15 3080.35 190.411   6
  -1   1  15 3430.51 210.345  19
  -1   1  15 3053.05 178.169  12
   1  -1 -15 2875.61 119.491  18
   1  -1 -15 2996.91 159.992  17
  -1   1  15 3185.21 159.657  14
   1  -1 -15 2836.35 175.372  16
  -1   1  14 808.693 58.1471   9
   1  -1 -14 857.920 92.3874   7
   1  -1 -14 767.806 85.3479   6
  -1   1  14 830.700 93.3409  19
  -1   1  14 785.593 79.8223  12
  -1   1  14 734.787 75.1947  13
   1  -1 -14 751.017 45.6841  18
   1  -1 -14 792.393 70.3324  17
  -1   1  14 768.057 67.5018  14
   1  -1 -14 805.325 80.3597  16
  -1   1  13 5903.57 222.386   9
   1  -1 -13 5654.19 280.589   7
   1  -1 -13 5630.24 278.928   6
   1  -1 -13 5616.95 250.014  22
  -1   1  13 6272.51 293.327  19
  -1   1  13 5487.30 258.002  13
  -1   1  13 5541.55 265.087  12
   1  -1 -13 5546.58 240.589  17
   1  -1 -13 5961.38 204.377  18
   1  -1 -13 6170.64 226.777  15
   1  -1 -12 233.225 43.7592   7
  -1   1  12 218.110 26.4982   9
   1  -1 -12 247.034 44.5656   6
  -1   1  12 172.770 39.3992  19
   1  -1 -12 288.363 40.6108  22
  -1   1  12 218.360 37.3985  13
  -1   1  12 244.303 41.5855  12
   1  -1 -12 250.756 21.8538  18
   1  -1 -12 185.829 35.3713  16
  -1   1  12 231.506 33.1147  14
   1  -1 -12 237.468 28.4922  15
  -1   1  11 1179.25 63.1392   9
   1  -1 -11 1088.12 93.3815   7
   1  -1 -11 1100.69 90.6338   6
   1  -1 -11 1045.72 79.1805  22
  -1   1  11 1073.86 44.3959  21
  -1   1  11 1093.37 46.2502  11
  -1   1  11 1108.35 87.4916  12
  -1   1  11 826.090 76.0377  13
   1  -1 -11 990.991 49.9505  18
  -1   1  11 1145.20 74.1542  14
   1  -1 -11 1085.77 82.3029  16
   1  -1 -11 1166.20 65.0670  15
   1  -1 -10 20.6637 13.7248   7
   1  -1 -10 23.4599 6.99871   8
   1  -1 -10 18.8160 13.5016   6
  -1   1  10 41.3868 7.58350  21
  -1   1  10 27.3313 15.6814  19
   1  -1 -10 22.1168 11.9750  22
  -1   1  10 13.2449 13.5469  12
  -1   1  10 23.5762 6.51122  11
   1  -1 -10 27.0075 6.95684  18
   1  -1 -10 2.80820 7.45032  17
  -1   1  10 11.7089 10.0386  14
   1  -1 -10 39.2460 15.8906  16
   1  -1  -9 16138.1 595.889   7
   1  -1  -9 17286.6 595.951   6
  -1   1   9 17389.9 607.469  19
   1  -1  -9 18597.4 586.491  22
  -1   1   9 17377.6 592.895  12
   1  -1  -9 15990.6 558.539  17
   1  -1  -9 16135.4 576.655  16
  -1   1   9 17456.1 566.798  14
  -1   1   9 16998.4 579.885  16
  -1   1   8 744.503 43.0793   9
   1  -1  -8 820.286 43.3790   8
   1  -1  -8 788.239 68.0425   7
   1  -1  -8 816.448 43.9677   4
   1  -1  -8 967.533 72.7138   6
  -1   1   8 861.172 73.2163  19
   1  -1  -8 808.953 62.2599  22
  -1   1   8 893.926 68.2574  12
   1  -1  -8 797.086 52.0981  17
   1  -1  -8 848.082 46.5475  15
  -1   1   8 916.475 57.9785  14
   1  -1  -8 823.477 61.1482  16
   1  -1  -8 924.847 61.6843  14
  -1   1   8 920.107 63.7371  16
   1  -1  -7 42723.6 1447.45   7
  -1   1   7 45121.6 1406.51   8
   1  -1  -7 42921.5 1403.93   8
  -1   1   7 47295.1 1451.44   7
  -1   1   7 46968.5 1445.39   6
  -1   1   7 48041.1 1408.75   2
  -1   1   7 44352.7 1439.60   5
   1  -1  -7 44725.0 1406.24   4
   1  -1  -7 47810.8 1408.58   2
   1  -1  -7 43554.4 1443.89   6
   1  -1  -7 43834.4 1432.92  22
  -1   1   7 46153.9 1406.90  21
  -1   1   7 47945.8 1457.13  19
   1  -1  -7 42804.2 1408.84  11
   1  -1  -7 45485.4 1449.10  12
  -1   1   7 45516.6 1406.43  11
   1  -1  -7 43827.4 1411.69  17
   1  -1  -7 47211.2 1391.96  18
  -1   1   7 45735.2 1393.40  18
   1  -1  -7 45927.3 1429.15  14
   1  -1  -7 44630.8 1429.31  16
   1  -1  -7 45628.9 1404.56  15
  -1   1   7 43752.2 1430.25  16
  -1   1   7 46914.9 1424.07  14
   1  -1  -6 1587.86 71.6577   8
  -1   1   6 1695.34 73.1602   8
   1  -1  -6 1541.78 91.1012   7
  -1   1   6 1673.46 93.8872   7
   1  -1  -6 1642.17 91.4617   6
  -1   1   6 1725.63 91.7230   6
   1  -1  -6 1713.16 73.6899   2
  -1   1   6 1642.72 73.0712   2
   1  -1  -6 1629.16 72.7951   4
  -1   1   6 1678.75 91.5401   5
  -1   1   6 1487.55 83.7471  22
  -1   1   6 1684.42 96.0966  19
   1  -1  -6 1583.68 84.9765  20
   1  -1  -6 1665.23 87.5846  22
  -1   1   6 1701.84 73.4699  21
   1  -1  -6 1788.13 96.3414  12
  -1   1   6 1606.18 72.9038  11
   1  -1  -6 1607.01 73.8790  11
   1  -1  -6 1604.73 70.7597  17
   1  -1  -6 1703.88 84.1097  14
   1  -1  -6 1611.58 81.0817  16
  -1   1   6 1700.79 84.3606  16
  -1   1   6 1714.37 81.1346  14
   1  -1  -6 1708.37 68.2456  15
  -1   1   5 13354.2 403.968   8
   1  -1  -5 12310.6 422.344   7
   1  -1  -5 11885.5 400.734   8
  -1   1   5 12482.5 423.706   7
  -1   1   5 13025.9 421.188   6
   1  -1  -5 12264.6 402.245   4
  -1   1   5 12551.4 422.370   5
   1  -1  -5 12536.8 402.544   2
  -1   1   5 11797.4 401.161   2
   1  -1  -5 12066.5 418.105   6
  -1   1   5 12249.8 402.075  21
  -1   1   5 12813.5 427.058  19
   1  -1  -5 10854.3 412.894  20
   1  -1  -5 13230.7 420.155  22
  -1   1   5 12847.6 417.937  22
   1  -1  -5 12614.0 404.244  11
   1  -1  -5 12699.3 426.894  12
  -1   1   5 11917.8 402.028  11
   1  -1  -5 12162.0 392.099  17
   1  -1  -5 12505.3 406.904  16
  -1   1   5 11545.1 406.699  14
   1  -1  -5 12728.1 411.935  14
   1  -1  -5 12767.6 392.080  15
  -1   1   5 11975.5 406.261  16
  -1   1   5 12560.4 391.158  15
   1  -1  -4 398.617 29.3897   4
  -1   1   4 403.208 32.8967   6
  -1   1   4 389.344 29.1361   4
   1  -1  -4 406.071 29.3725   2
  -1   1   4 312.257 31.9580   5
   1  -1  -4 359.775 31.5342   6
  -1   1   4 376.926 28.4004   2
   1  -1  -4 359.940 31.1448  20
   1  -1  -4 363.805 32.9068  22
  -1   1   4 356.378 32.1218  22
  -1   1   4 385.537 28.7375  21
  -1   1   4 423.746 35.6035  19
   1  -1  -4 370.587 28.6255  11
  -1   1   4 416.263 29.6809  11
   1  -1  -4 365.792 34.2709  12
  -1   1   4 364.195 27.9347   8
  -1   1   4 376.268 20.0975   9
   1  -1  -4 365.134 32.7147   7
  -1   1   4 450.385 36.1417   7
   1  -1  -4 349.049 27.3113   8
   1  -1  -4 355.628 26.2124  16
  -1   1   4 373.186 21.2170  15
  -1   1   4 389.733 30.5121  14
   1  -1  -4 418.535 31.6211  14
  -1   1   4 366.330 27.0783  16
   1  -1  -4 392.407 22.3042  15
   1  -1  -3 36507.0 696.228   7
   1  -1  -3 39012.3 666.790   9
   1  -1  -3 38664.5 694.126   6
  -1   1   3 38036.4 697.829   7
  -1   1   3 39159.5 694.506   8
  -1   1   3 37131.3 667.603   9
   1  -1  -3 36314.2 690.811   8
   1  -1  -3 37486.2 694.444   4
   1  -1  -3 37761.1 693.292   2
  -1   1   3 37078.4 694.091   2
  -1   1   3 38053.8 693.900   6
  -1   1   3 37299.7 708.597   5
  -1   1   3 38852.9 695.972   4
  -1   1   3 36662.9 692.609  21
   1  -1  -3 40744.4 704.096  19
  -1   1   3 37211.2 699.468  23
  -1   1   3 39207.9 701.973  19
  -1   1   3 38233.7 694.631  20
   1  -1  -3 36179.2 702.445  22
   1  -1  -3 37636.6 696.903  20
  -1   1   3 1963.85 647.682  22
   1  -1  -3 38120.6 695.456  11
  -1   1   3 1861.92 647.662  12
  -1   1   3 36914.2 693.742  11
  -1   1   3 36350.6 663.627  18
   1  -1  -3 34420.6 670.272  16
  -1   1   3 37387.3 673.528  16
  -1   1   3 37111.0 666.752  15
  -1   1   3 40134.7 694.226  14
   1  -1  -3 35816.6 691.396  14
   1  -1  -3 36805.3 667.817  15
  -1   1   2 388.576 28.1075   5
  -1   1   2 364.328 25.6729   2
   1  -1  -2 358.807 25.7663   4
   1  -1  -2 345.536 24.9739   2
  -1   1   2 343.070 25.4014   4
   1  -1  -2 323.006 26.1420  22
   1  -1  -2 445.847 27.5820  20
   1  -1  -2 350.102 25.4360  23
  -1   1   2 337.776 22.0043  19
  -1   1   2 343.162 23.7396  20
   1  -1  -2 295.522 20.8370  19
  -1   1   2 341.444 25.5001  11
   1  -1  -2 346.447 25.1182  11
  -1   1   2 326.982 19.0295   9
  -1   1   2 329.564 21.6634   7
   1  -1  -2 336.390 21.3757   7
   1  -1  -2 323.985 20.2781   6
  -1   1   2 369.808 25.6953   8
   1  -1  -2 332.614 18.2069   9
   1  -1  -2 365.449 25.6943   8
  -1   1   2 345.291 21.1236   6
  -1   1   2 344.377 24.1122  14
  -1   1   2 342.054 17.7527  15
   1  -1  -2 333.114 17.7729  15
   1  -1  -2 367.091 24.7387  14
   1  -1  -1 1881.32 56.4495   3
   1  -1  -1 1940.49 64.3055   2
  -1   1   1 2252.86 62.4264   1
  -1   1   1 2100.16 64.9653   2
   1  -1  -1 34.3193 23.8298   4
   1  -1  -1 2169.29 64.3468   5
  -1   1   1 2162.41 59.2731   3
  -1   1   1 2114.19 64.4496   5
  -1   1   1 2235.78 67.2052   4
   1  -1  -1 2219.04 62.0621  20
   1  -1  -1 2032.40 61.9261  23
  -1   1   1 2109.32 48.2689  19
  -1   1   1 1957.20 57.7097  20
   1  -1  -1 2104.58 62.1464  22
   1  -1  -1 2153.98 48.6808  19
   1  -1  -1 1552.73 57.3418  11
  -1   1   1 2098.98 65.3579  11
  -1   1   1 2085.87 47.2762  10
   1  -1  -1 2101.02 64.2700   8
  -1   1   1 2031.51 47.3157   6
   1  -1  -1 2040.31 54.8998   9
   1  -1  -1 2160.06 47.9558   6
  -1   1   1 2164.68 47.6867   7
  -1   1   1 112.777 26.5566   8
  -1   1   1 1945.48 56.7550   9
  -1   1   1 2284.91 54.9213  15
   1  -1  -1 2479.15 64.7297  14
  -1   1   1 1488.43 53.7254  14
   1  -1  -1 2083.59 53.5583  15
   1  -1   0 180.783 17.8447   9
  -1   1   0 196.466 19.1996   9
   1  -1   0 162.822 18.1469   8
  -1   1   0 176.627 19.0043   2
  -1   1   0 186.651 19.4834   4
  -1   1   0 211.485 18.7973   1
  -1   1   0 152.245 16.2517   5
  -1   1   0 186.582 17.2450   3
   1  -1   0 156.225 16.5711   3
   1  -1   0 173.289 17.7264   5
   1  -1   0 184.735 17.2640  22
   1  -1   0 170.797 17.5193  20
  -1   1   0 205.858 18.7600  20
  -1   1   0 172.243 16.9110  22
   1  -1   0 196.093 18.3733  23
   1  -1   0 172.075 18.9882  11
  -1   1   0 212.907 15.1466  16
   1  -1   0 205.016 14.6767  16
  -1   1   0 184.673 17.1780  15
   1  -1   1 21786.1 686.425   4
   1  -1   1 22281.9 680.186   5
  -1   1  -1 22318.5 678.531   5
  -1   1  -1 22174.9 684.879   2
  -1   1  -1 21824.9 685.580   4
   1  -1   1 21233.0 683.808   2
   1  -1   1 22968.2 676.621  22
  -1   1  -1 22188.9 680.965  23
   1  -1   1 24658.4 686.384  23
  -1   1  -1 21662.4 675.828  22
   1  -1   1 21800.8 685.458  11
  -1   1  -1 20619.4 683.942  11
  -1   1  -1 22100.9 678.620  16
   1  -1   1 21750.5 667.991  19
  -1   1  -1 22374.3 668.359  19
   1  -1   1 22516.7 678.085  16
  -1   1  -1 21897.7 684.878   8
   1  -1   1 20993.6 683.763   8
   1  -1   1 21626.9 685.206   9
   1  -1   2 766.572 44.3448   2
  -1   1  -2 768.161 44.9039   4
  -1   1  -2 836.215 45.4059   2
   1  -1   2 762.006 44.6825   4
  -1   1  -2 803.342 41.4982   5
   1  -1   2 807.519 42.3419   5
   1  -1   2 887.191 46.0728  23
  -1   1  -2 798.015 38.1418  22
   1  -1   2 817.647 45.4225  16
  -1   1  -2 747.815 45.2389  16
   1  -1   2 778.432 39.1899  19
   1  -1   2 778.333 44.6610   8
   1  -1   2 856.640 49.6724   9
  -1   1  -2 792.033 44.7850   8
   1  -1   2 797.197 45.2923  11
  -1   1  -2 819.317 37.6936  12
  -1   1  -2 783.217 45.4483  11
   1  -1   2 748.100 38.5348  12
  -1   1  -3 130126. 4317.44   5
   1  -1   3 145788. 4325.95   4
  -1   1  -3 148792. 4326.37   4
  -1   1  -3 146907. 4324.75   2
   1  -1   3 136808. 4323.68   2
   1  -1   3 130728. 4320.18   5
   1  -1   3 140996. 4315.94  12
  -1   1  -3 146231. 4325.43  11
  -1   1  -3 145752. 4315.00  12
   1  -1   3 143718. 4325.82  11
   1  -1   3 139950. 4333.57  16
  -1   1  -3 141225. 4334.99  16
   1  -1   3 145697. 4324.66   8
  -1   1  -3 144301. 4335.63   9
   1  -1   3 138095. 4335.26   9
  -1   1  -3 145366. 4324.87   8
  -1   1  -4 1839.51 79.6845   2
   1  -1   4 1794.42 80.6128   4
   1  -1   4 1852.61 80.1949   2
   1  -1   4 1887.70 81.7646   5
  -1   1  -4 1884.56 80.8582  21
   1  -1   4 1797.88 80.3807  11
  -1   1  -4 1861.42 80.6994  11
  -1   1  -4 1970.85 78.2168  12
   1  -1   4 1854.59 77.9039  12
  -1   1  -4 1848.67 92.8705  16
   1  -1   4 1816.90 91.4075  16
   1  -1   4 1779.08 90.5770   9
   1  -1   4 1842.01 80.3735   8
  -1   1  -4 1817.79 80.2045   8
  -1   1  -4 1918.11 92.2556   9
   1  -1   5 88373.2 2835.06   9
   1  -1   5 90556.6 2813.48   8
  -1   1  -5 93241.1 2814.27   8
  -1   1  -5 91850.8 2835.12   7
  -1   1  -5 88993.7 2834.38   9
  -1   1  -5 93037.7 2812.80   2
   1  -1   5 88759.7 2818.79   5
   1  -1   5 89995.8 2813.93   4
   1  -1   5 92550.4 2813.68   2
  -1   1  -5 92698.5 2814.03  21
   1  -1   5 93974.6 2815.84  11
  -1   1  -5 94146.1 2814.23  11
  -1   1  -5 92306.7 2816.28  12
   1  -1   5 96905.9 2817.08  12
   1  -1   5 92483.3 2839.82  16
  -1   1  -5 89732.6 2821.94  14
  -1   1  -5 86598.9 2839.02  16
   1  -1   6 533.337 39.9273   5
  -1   1  -6 548.963 34.0886   2
   1  -1   6 514.000 33.6015   2
  -1   1  -6 499.520 44.7991   6
   1  -1   6 441.422 32.5213   4
  -1   1  -6 549.699 34.7489  21
   1  -1   6 525.597 26.5222  13
  -1   1  -6 463.805 32.7224  11
  -1   1  -6 571.971 40.6063  12
   1  -1   6 490.047 34.4563  11
   1  -1   6 616.012 40.6996  12
  -1   1  -6 559.503 46.9776   9
   1  -1   6 419.880 31.4647   8
  -1   1  -6 412.458 31.3817   8
   1  -1   6 513.624 46.1183   9
  -1   1  -6 507.423 46.0637   7
  -1   1  -6 529.230 40.7923  14
  -1   1  -6 592.873 52.5989  16
   1  -1   7 34059.9 1047.52   4
   1  -1   7 34386.8 1046.78   2
  -1   1  -7 33182.8 1045.07   2
  -1   1  -7 33817.8 1083.05   6
  -1   1  -7 33714.9 1046.68  21
  -1   1  -7 34090.9 1087.20   7
  -1   1  -7 33441.4 1078.87   9
  -1   1  -7 34987.0 1047.76   8
   1  -1   7 33507.9 1081.66   9
   1  -1   7 34771.7 1047.28   8
  -1   1  -7 33345.1 1066.40  14
  -1   1  -7 34969.7 1068.01  12
  -1   1  -7 32592.3 1045.25  11
   1  -1   7 33152.8 1063.19  12
   1  -1   7 34265.1 1038.87  13
   1  -1   7 33369.8 1048.55  11
   1  -1   8 81.3795 12.7258   4
  -1   1  -8 64.0737 18.8390   6
  -1   1  -8 77.3671 18.2077  12
   1  -1   8 77.5158 11.8392  13
   1  -1   8 69.0972 16.9865  12
  -1   1  -8 88.8970 20.9785   9
   1  -1   8 59.8670 18.7924   9
  -1   1  -8 64.6377 19.1929   7
  -1   1  -8 76.6020 21.7382  16
  -1   1  -9 26187.1 877.967   7
   1  -1   9 24963.1 860.866   9
  -1   1  -9 26698.4 872.449   6
  -1   1  -9 25481.6 814.111  21
  -1   1  -9 26235.6 813.842  11
   1  -1   9 26027.1 846.732  12
  -1   1  -9 27478.3 855.553  12
  -1   1  -9 26623.2 854.895  18
  -1   1  -9 25416.8 878.761  16
   1  -1  10 83.0108 22.6587   9
   1  -1  10 91.4374 12.1767   8
  -1   1 -10 76.9015 25.0320   7
  -1   1 -10 142.977 32.3946   6
  -1   1 -10 105.386 12.7790  21
   1  -1  10 130.923 24.7328  12
  -1   1 -10 124.301 13.6639  11
  -1   1 -10 113.976 29.5621  17
   1  -1  10 129.509 26.1797  14
  -1   1 -10 78.3993 24.8901  16
  -1   1 -11 31925.0 1047.00   6
  -1   1 -11 31650.6 962.462  21
   1  -1  11 32552.5 1016.78  12
  -1   1 -11 31770.4 961.702  11
   1  -1  11 30784.3 984.624  13
   1  -1  11 30123.9 1028.42   9
   1  -1  11 30535.0 962.108   8
  -1   1 -11 30303.4 1051.00  16
   1  -1  11 29184.9 1016.00  14
  -1   1 -12 458.780 62.5045   7
   1  -1  12 360.800 49.4128   9
  -1   1 -12 580.991 66.9064   6
  -1   1 -12 472.493 24.2638  21
   1  -1  12 482.692 51.5715  12
   1  -1  12 481.618 40.7690  13
  -1   1 -12 513.649 63.5066  17
  -1   1 -12 406.218 59.5628  16
  -1   1 -13 18976.4 728.813   7
   1  -1  13 20040.2 656.523  13
  -1   1 -13 21052.5 727.530   6
  -1   1 -13 19609.0 721.127  17
  -1   1 -13 19827.1 729.598  16
   1  -1  13 20378.3 693.863  14
  -1   1 -14 533.234 75.4885   7
   1  -1  14 553.195 60.8831  12
   1  -1  14 637.392 50.7682  13
  -1   1 -14 525.868 69.8311   6
  -1   1 -14 573.993 72.7464  17
  -1   1 -14 403.180 64.1980  16
   1  -1  15 21033.7 739.296   9
  -1   1 -15 20471.1 775.513   7
  -1   1 -15 20755.0 769.422   6
   1  -1  15 21033.5 691.046  13
   1  -1  15 21916.6 734.313  12
  -1   1 -15 19295.9 755.736  17
  -1   1 -15 20820.8 774.783  16
  -1   1 -16 300.029 60.8262   7
   1  -1  16 502.520 65.1919   9
  -1   1 -16 380.382 65.4310   6
   1  -1  16 538.387 82.6462  19
  -1   1 -16 354.621 46.3138  22
   1  -1  16 385.534 42.9782  13
  -1   1 -16 431.097 68.6340  17
  -1   1 -16 406.684 68.4400  16
   1  -1  17 3949.55 219.521   9
  -1   1 -17 4344.63 258.718   7
  -1   1 -17 4827.16 260.409   6
  -1   1 -17 3967.20 193.703  22
   1  -1  17 4489.46 269.691  19
   1  -1  17 4198.12 186.563  13
  -1   1 -17 4451.60 250.919  17
  -1   1 -17 4631.68 261.217  16
  -1   1 -18 83.8937 36.4255   6
   1  -1  18 185.746 54.2106  19
  -1   1 -18 75.6300 27.0942  22
   1  -1  18 83.1088 23.7532  13
   1  -1  18 103.888 34.2264   9
  -1   1 -18 153.555 47.0433   7
  -1   1 -18 125.742 44.4594  16
  -1   1 -19 9503.55 435.866   6
   1  -1  19 9456.24 460.554  19
   1  -1  19 8961.08 389.554  12
   1  -1  19 8445.92 339.255  13
   1  -1  19 8960.43 391.332   9
  -1   1 -19 9151.06 443.151   7
  -1   1 -19 9582.13 442.239  16
  -1   1 -20 1160.53 129.562   6
   1  -1  20 937.859 128.294  19
  -1   1 -20 989.875 86.1499  22
   1  -1  20 1088.52 81.6290  13
   1  -1  20 1020.26 105.359  12
  -1   1 -20 999.771 125.056   7
   1  -1  20 1108.96 108.188   9
  -1   1 -20 878.075 116.615  16
  -1   1 -21 2134.52 188.814   7
   1  -1  21 1838.91 145.987   9
  -1   1 -21 2103.09 181.280   6
   1  -1  21 1937.02 188.625  19
  -1   1 -21 1839.88 124.346  22
   1  -1  21 1781.01 145.558  12
  -1   1 -21 1902.52 166.959  17
  -1   1 -21 1588.10 165.196  16
   1  -1  22 249.306 56.5572   9
  -1   1 -22 267.935 71.0989   7
   1  -1  22 226.273 53.2761   5
  -1   1 -22 193.067 59.9593   6
  -1   1 -22 236.549 44.7144  22
   1  -1  22 298.431 78.4261  19
   1  -1  22 218.330 37.5139  13
   1  -1  22 286.443 57.6190  12
  -1   1 -22 475.530 82.3918  17
  -1   1 -22 235.047 61.5081  16
  -1   1 -23 2437.10 219.521   7
   1  -1  23 2340.98 175.247   9
   1  -1  23 2708.27 186.162   5
  -1   1 -23 2785.13 221.990   6
   1  -1  23 2299.93 224.036  19
  -1   1 -23 2153.24 144.253  22
   1  -1  23 2585.11 186.098  12
   1  -1  23 2385.78 137.651  13
  -1   1 -23 2469.45 201.565  17
  -1   1 -23 2466.97 214.979  16
   1  -1  24 71.3009 35.4707   9
  -1   1 -24 106.132 54.0917   7
   1  -1  24 73.1377 40.3865   5
  -1   1 -24 27.1821 41.3124   6
  -1   1 -24 82.5619 32.4204  22
   1  -1  24 112.099 57.1296  19
   1  -1  24 75.9007 35.2063  12
   1  -1  24 116.423 28.1325  13
  -1   1 -24 155.115 58.5540  17
  -1   1 -24 97.0535 51.6370  16
   1  -1  25 3871.31 242.012   9
  -1   1 -25 4035.77 310.079   7
  -1   1 -25 4465.23 304.845   6
   1  -1  25 4025.32 255.630   5
   1  -1  25 4385.95 325.622  19
   1  -1  25 3747.13 251.988  12
  -1   1 -25 4092.93 278.412  17
  -1   1 -25 4370.11 308.682  16
  -1   1 -26 374.481 95.1305   7
   1  -1  26 308.304 68.8880   5
  -1   1 -26 288.381 81.5692   6
   1  -1  26 250.983 79.6589  19
   1  -1  26 286.878 67.4259  12
  -1   1 -26 234.105 71.1830  17
  -1   1 -26 355.230 86.3170  16
  -1   1 -26 311.879 69.2212  15
  -1   1 -27 269.900 84.1258   7
  -1   1 -27 223.033 76.2849   6
   1  -1  27 381.090 74.3513   5
   1  -1  27 208.677 76.2038  19
   1  -1  27 190.564 57.4533  12
  -1   1 -27 218.036 66.7073  17
  -1   1 -27 237.353 59.4875  15
  -1   1 -28 18.9612 40.4323   7
  -1   1 -28 67.3581 43.8510   6
   1  -1  28-19.9567 42.5576  19
  -1   1 -28 14.1400 25.9258  17
  -1   1 -28 44.5712 35.0507  15
   1  -1  28 11.8235 30.6052  12
  -1   1 -29 649.190 116.307  17
   1  -1  29 547.019 95.3036   5
   1  -1  29 360.497 80.9376  12
   1  -1  30 117.530 47.5022  12
  -1   1 -30 76.2001 45.3481  17
   1   0 -30 960.636 148.515  16
  -1   0  29 26.4239 37.0314  12
   1   0 -29 16.0314 41.6026  16
   1   0 -28 4878.17 369.715   7
   1   0 -28 5016.54 349.491   6
   1   0 -28 5232.06 344.235  20
  -1   0  28 4915.65 375.843  19
  -1   0  28 4880.33 315.937  12
   1   0 -28 4594.66 291.061  17
   1   0 -28 4987.05 340.827  16
   1   0 -27 107.042 57.4348   7
   1   0 -27 186.044 64.2397   6
  -1   0  27 73.3070 55.6292  19
   1   0 -27 115.223 59.8386  20
  -1   0  27 140.527 41.9711  13
   1   0 -27 142.926 52.1234  17
   1   0 -27 159.908 62.0699  16
   1   0 -26 33.7379 31.4071   7
   1   0 -26 73.6321 44.6211   6
  -1   0  26 86.5396 61.5980  19
  -1   0  26 112.710 40.8987  13
   1   0 -26 52.3415 35.1632  17
   1   0 -26 109.955 50.8779  16
   1   0 -25 349.816 85.7483   7
   1   0 -25 263.794 73.3161   6
   1   0 -25 178.940 42.4320  22
  -1   0  25 245.929 81.0652  19
  -1   0  25 242.672 55.0067  13
   1   0 -25 270.357 61.6283  17
   1   0 -25 286.170 71.3643  16
   1   0 -25 288.753 50.4629  15
   1   0 -24 5036.36 337.104   7
  -1   0  24 5064.20 254.441   9
   1   0 -24 5254.34 329.426   6
  -1   0  24 4847.71 337.934  19
   1   0 -24 4846.12 248.164  22
  -1   0  24 5351.36 303.840  12
  -1   0  24 4719.80 258.815  13
   1   0 -24 4367.54 273.460  17
   1   0 -24 4791.47 311.109  16
   1   0 -24 5402.46 252.810  15
  -1   0  23 560.998 72.5175   9
   1   0 -23 620.000 107.619   7
   1   0 -23 557.408 98.4784   6
  -1   0  23 582.102 111.050  19
   1   0 -23 559.942 70.4838  22
  -1   0  23 599.535 90.3687  12
  -1   0  23 532.769 75.4194  13
   1   0 -23 680.376 90.4230  17
   1   0 -23 521.989 65.9963  15
  -1   0  23 550.066 75.7841  14
   1   0 -23 508.325 94.3586  16
   1   0 -22 8092.50 406.304   6
   1   0 -22 6912.71 406.558   7
  -1   0  22 7057.76 325.128   9
   1   0 -22 7465.78 324.603  22
  -1   0  22 7678.82 423.108  19
  -1   0  22 7426.92 367.875  12
  -1   0  22 7439.45 340.284  13
   1   0 -22 7518.10 357.740  17
   1   0 -22 7374.34 389.032  16
  -1   0  22 7484.19 335.229  14
   1   0 -22 7009.13 313.609  15
  -1   0  21 49.3939 24.6734   9
   1   0 -21 12.3978 29.9635   7
   1   0 -21 10.8973 28.8174   6
  -1   0  21 115.610 50.0169  19
   1   0 -21 65.2356 27.6346  22
  -1   0  21 51.7872 30.8681  12
  -1   0  21 60.6706 28.0096  13
   1   0 -21 56.6613 33.6287  17
  -1   0  21 63.1348 31.0770  14
   1   0 -20 46.4500 35.5161   7
  -1   0  20 123.634 33.3116   9
   1   0 -20 20.5667 24.8586   6
  -1   0  20 84.1506 43.0994  19
   1   0 -20 62.0863 26.3517  22
  -1   0  20 57.2023 29.2599  12
  -1   0  20 19.4587 24.1548  13
   1   0 -20 45.7801 25.9335  17
  -1   0  20 35.2706 23.6747  14
   1   0 -19 86.6577 38.9201   7
   1   0 -19 76.8384 38.8961   6
  -1   0  19 67.4821 36.5606  19
   1   0 -19 53.6607 26.4548  22
  -1   0  19 138.215 41.5107  12
  -1   0  19 92.5646 30.4882  13
   1   0 -19 79.0525 28.9948  17
  -1   0  19 81.8983 28.2698  14
  -1   0  18 4186.62 211.089   9
   1   0 -18 4325.14 269.310   7
   1   0 -18 4718.40 263.084   6
  -1   0  18 4424.45 276.028  19
   1   0 -18 4599.49 214.107  22
  -1   0  18 4393.75 222.273  13
  -1   0  18 4246.95 236.844  12
   1   0 -18 4334.47 229.401  17
  -1   0  18 4432.68 213.193  14
  -1   0  17 168.791 34.5681   9
   1   0 -17 309.637 61.4205   7
   1   0 -17 316.447 58.1894   6
   1   0 -17 272.194 42.6834  22
  -1   0  17 359.552 57.3268  12
  -1   0  17 178.879 38.3856  13
   1   0 -17 269.094 47.3053  17
  -1   0  17 303.806 44.5793  14
   1   0 -17 308.390 55.7539  16
  -1   0  16 1783.25 114.752   9
   1   0 -16 1968.23 156.731   7
   1   0 -16 1846.54 145.262   6
   1   0 -16 1750.39 113.432  22
  -1   0  16 1812.00 131.950  12
   1   0 -16 1853.49 128.734  17
   1   0 -16 1822.15 139.075  16
  -1   0  16 1985.20 116.401  14
   1   0 -15 425.409 64.7587   6
   1   0 -15 465.631 50.9571  22
  -1   0  15 427.700 59.6696  12
   1   0 -15 305.578 57.2868   7
  -1   0  15 544.640 56.7409   9
   1   0 -15 402.553 60.6734  16
  -1   0  14 218.734 34.2641   9
   1   0 -14 177.391 42.0561   7
   1   0 -14 232.692 44.8082   6
   1   0 -14 191.338 32.0619  22
  -1   0  14 237.152 41.3923  12
   1   0 -14 191.901 27.4597  18
   1   0 -14 181.647 38.6570  16
  -1   0  13 1190.69 84.5112   9
   1   0 -13 1207.77 108.670   7
  -1   0  13 1308.25 92.1772  13
  -1   0  13 1137.65 93.7873  12
   1   0 -13 1294.60 105.535   6
   1   0 -13 1194.81 72.1051  18
   1   0 -13 1289.06 100.729  16
   1   0 -12 6936.56 313.013   7
  -1   0  12 7074.84 294.128  12
  -1   0  12 6563.11 279.952  13
   1   0 -12 6806.76 253.351  18
   1   0 -12 7131.52 297.787  16
  -1   0  12 7508.82 268.070  14
  -1   0  11 395.862 24.1778   8
  -1   0  11 392.322 24.6788   4
   1   0 -11 383.557 22.6266   2
  -1   0  11 411.618 49.3239  12
  -1   0  11 385.886 45.9264  13
   1   0 -11 378.177 23.6794  11
   1   0 -11 394.065 35.1805  18
   1   0 -11 420.642 50.8110  16
  -1   0  11 420.035 38.9635  14
  -1   0  10 8385.93 272.685   4
   1   0 -10 8255.74 273.040  21
   1   0 -10 8539.68 304.687  22
  -1   0  10 9021.75 328.756  12
  -1   0  10 7805.65 312.928  13
   1   0 -10 8390.27 272.086  11
   1   0 -10 8593.44 340.411   7
  -1   0  10 7343.57 296.923   9
  -1   0  10 8283.11 271.330   8
   1   0 -10 8662.71 302.311  14
  -1   0  10 8636.62 297.093  14
   1   0 -10 8044.30 320.557  16
   1   0  -9 325.923 44.2785   7
  -1   0   9 230.342 29.0412   9
   1   0  -9 306.933 32.4450  22
  -1   0   9 309.407 36.4360  13
  -1   0   9 362.799 41.4899  12
  -1   0   9 327.885 30.8425  18
  -1   0   9 293.380 36.7667  16
  -1   0   9 306.004 29.4643  14
   1   0  -9 331.254 32.6605  14
   1   0  -9 306.568 39.0738  16
   1   0  -8 6534.52 264.696   7
   1   0  -8 6395.78 218.015   2
  -1   0   8 6048.07 216.429   4
   1   0  -8 6338.67 237.711  22
   1   0  -8 6641.30 218.801  21
  -1   0   8 7081.17 238.657  22
  -1   0   8 6464.60 248.197  13
   1   0  -8 6487.62 217.990  11
   1   0  -8 6653.62 227.586  18
  -1   0   8 6219.18 228.509  18
  -1   0   8 6369.83 247.985  16
   1   0  -8 6602.75 233.178  14
   1   0  -8 6409.72 250.828  16
  -1   0   8 6734.76 230.494  14
  -1   0   7 1360.58 66.4832   9
  -1   0   7 1101.28 52.3443   8
  -1   0   7 1152.17 76.6316   6
  -1   0   7 1147.68 54.1114   4
  -1   0   7 1259.48 65.9562  22
   1   0  -7 1107.29 64.2561  22
   1   0  -7 1249.87 55.6586  21
   1   0  -7 1262.78 55.7865  11
   1   0  -7 1127.40 75.2692  12
  -1   0   7 1091.82 70.4606  13
   1   0  -7 1223.04 59.6506  18
  -1   0   7 1254.64 72.1554  16
  -1   0   7 1077.07 58.6937  18
  -1   0   7 1365.25 61.2033  14
   1   0  -7 1127.17 71.9254  16
   1   0  -7 1256.77 62.6348  14
   1   0  -6 18327.9 652.599  10
  -1   0   6 17266.4 614.682   8
  -1   0   6 19476.5 648.963   6
   1   0  -6 20624.0 620.078  21
   1   0  -6 18536.1 630.651  22
  -1   0   6 19361.8 630.491  22
   1   0  -6 19404.6 649.075  12
   1   0  -6 18725.3 643.745  13
  -1   0   6 20521.8 643.295  13
   1   0  -6 20294.5 619.834  11
   1   0  -6 21188.5 625.012  18
  -1   0   6 20601.9 639.568  16
   1   0  -6 20256.4 640.363  16
  -1   0   6 19313.1 623.777  18
  -1   0   6 21536.2 622.336  14
   1   0  -6 19754.3 623.873  14
  -1   0   5 3036.09 118.463   8
  -1   0   5 3108.03 139.069   6
   1   0  -5 3176.24 128.534  22
   1   0  -5 3495.36 122.513  21
  -1   0   5 3624.37 131.195  22
   1   0  -5 3383.95 139.523  13
  -1   0   5 3426.60 137.652  13
   1   0  -5 3103.73 142.972  10
   1   0  -5 3341.54 139.939  12
   1   0  -5 3164.36 120.856  11
   1   0  -5 3294.13 122.748  18
   1   0  -5 3234.38 125.487  17
  -1   0   5 3624.47 132.787  16
  -1   0   5 3494.48 123.614  18
   1   0  -5 3143.35 130.410  16
   1   0  -5 3472.82 113.058  15
   1   0  -5 3381.34 121.299  14
  -1   0   5 3396.11 118.795  14
  -1   0   4 5946.74 145.549   8
  -1   0   4 6406.04 170.785   6
   1   0  -4 6571.20 151.373  21
   1   0  -4 5969.73 162.480  20
  -1   0   4 6133.70 156.510  22
   1   0  -4 6382.18 157.263  22
  -1   0   4 6097.44 145.082  21
   1   0  -4 6240.68 173.521  10
   1   0  -4 6094.14 168.035  13
   1   0  -4 6925.65 153.059  11
  -1   0   4 6434.14 166.895  13
   1   0  -4 6474.93 171.008  12
  -1   0   4 6536.74 157.667  16
   1   0  -4 6304.16 155.628  16
   1   0  -4 6613.09 151.618  17
   1   0  -4 7069.76 153.527  18
  -1   0   4 6895.89 151.833  18
   1   0  -4 6687.86 142.636  14
  -1   0   4 6661.94 139.795  14
   1   0  -3 332.177 19.9328   1
  -1   0   3 374.096 21.0768  21
  -1   0   3 336.322 22.6540  22
  -1   0   3 334.553 23.5722  20
   1   0  -3 318.818 24.4955  20
   1   0  -3 369.121 24.0674  22
   1   0  -3 355.723 22.1342  21
   1   0  -3 286.761 24.8141  10
   1   0  -3 432.226 24.3475  11
  -1   0   3 345.296 24.5646  12
   1   0  -3 337.321 25.6053  12
   1   0  -3 332.269 25.9585  13
   1   0  -3 346.111 21.1973  18
  -1   0   3 310.496 22.8862  19
  -1   0   3 374.115 20.7755  17
   1   0  -3 353.860 20.2471  17
   1   0  -3 364.151 21.1809  16
  -1   0   3 338.834 20.6372  18
  -1   0   3 338.398 20.3386   8
  -1   0   3 341.270 26.1077   6
  -1   0   2 48199.8 1517.42   1
   1   0  -2 51030.0 1518.19   1
   1   0  -2 49131.3 1526.65  20
   1   0  -2 50064.3 1524.92  21
  -1   0   2 55398.3 1524.06  21
   1   0  -2 54519.3 1526.40  22
  -1   0   2 51032.9 1526.28  20
  -1   0   2 49386.8 1523.78  22
   1   0  -2 50736.5 1525.42  12
   1   0  -2 50539.4 1528.46  13
   1   0  -2 46930.0 1527.83  10
  -1   0   2 54271.4 1525.28  11
  -1   0   2 50725.2 1523.52  12
   1   0  -2 47509.4 1523.70  11
   1   0  -2 53199.8 1519.56  17
  -1   0   2 51544.6 1519.23  17
   1   0  -2 51005.4 1524.18  18
  -1   0   2 50712.6 1521.82  18
   1   0  -2 49922.5 1522.06  19
  -1   0   2 51569.7 1521.68  19
  -1   0   2 48231.9 1527.29   6
  -1   0   2 48795.5 1521.97   8
  -1   0   1 151.173 15.2125   6
  -1   0   1 166.180 15.5239   3
   1   0  -1 134.244 14.4401   3
  -1   0   1 131.656 11.9203   1
   1   0  -1 159.634 15.2743  20
   1   0  -1 158.685 15.0104  21
  -1   0   1 147.559 14.4575  20
  -1   0   1 134.209 13.8564  10
   1   0  -1 143.725 14.5391  10
   1   0  -1 159.831 15.1749  11
  -1   0   1 147.547 11.9194  12
   1   0  -1 152.505 12.2566  12
   1   0  -1 139.131 13.8091  13
  -1   0   1 137.324 13.9977  18
   1   0  -1 155.776 13.6458  17
   1   0  -1 154.310 12.1669  19
  -1   0   1 159.766 13.5984  17
   1   0  -1 148.139 14.4189  18
  -1   0   1 159.326 12.3762  19
   1   0  -1 158.066 11.9559  16
  -1   0   1 136.778 10.9141  15
  -1   0   1 147.385 11.5947  16
  -1   0   0 70719.1 2288.33   6
   1   0   0 79194.4 2291.96   9
  -1   0   0 74338.9 2286.05   3
   1   0   0 73078.2 2286.02   3
   1   0   0 76859.6 2287.95  20
   1   0   0 78010.7 2289.20  21
   1   0   0 76561.1 2282.49  23
  -1   0   0 76086.0 2280.67  19
  -1   0   0 76354.9 2287.83  20
  -1   0   0 72736.8 2281.23  23
   1   0   0 78001.9 2280.38  19
  -1   0   0 75559.0 2283.39  13
  -1   0   0 74932.4 2287.69  10
   1   0   0 73670.8 2283.35  13
   1   0   0 79566.1 2290.02  11
   1   0   0 76079.7 2288.07  10
   1   0   0 76255.2 2288.20  17
  -1   0   0 78678.6 2288.32  17
  -1   0   0 72467.7 2288.55  18
   1   0   0 71573.8 2283.34  16
  -1   0   0 73253.3 2278.65  14
  -1   0   0 74831.8 2284.07  16
  -1   0   0 65858.4 2282.12  15
   1   0   1 1990.00 63.3605   9
  -1   0  -1 2085.51 63.8363   9
  -1   0  -1 1902.86 56.3209   8
   1   0   1 1950.08 48.1754  23
  -1   0  -1 2158.99 58.7220  21
   1   0   1 1898.30 54.2670  19
  -1   0  -1 1781.00 53.3870  19
  -1   0  -1 1917.98 47.4175  23
   1   0   1 2000.87 59.4678  21
  -1   0  -1 1807.66 59.3609  10
   1   0   1 1926.27 60.6543  10
   1   0   1 1914.07 50.0889  13
   1   0   1 1942.80 59.1857  11
  -1   0  -1 2048.23 51.1903  13
  -1   0  -1 1984.13 58.0596  11
  -1   0  -1 1914.33 61.7960  17
  -1   0  -1 1798.70 59.3102  18
   1   0   1 1977.81 54.6882  14
   1   0   1 1852.19 59.0418  16
  -1   0  -1 1928.05 54.4980  14
  -1   0  -1 1829.70 58.9657  16
  -1   0  -2 1174.06 57.9686   9
   1   0   2 1210.87 58.5417   9
   1   0   2 1172.02 56.3379   7
  -1   0  -2 1120.42 51.7429   8
   1   0   2 1290.86 48.3168  23
  -1   0  -2 1132.40 56.9247  19
   1   0   2 1199.00 56.9905  19
  -1   0  -2 1236.93 52.5641  21
   1   0   2 1205.29 54.1233  21
   1   0   2 1177.04 53.8675  11
   1   0   2 1213.79 48.4207  13
  -1   0  -2 1311.33 49.7061  13
  -1   0  -2 1253.04 57.8087  18
  -1   0  -2 1208.59 60.5616  17
  -1   0  -2 1102.05 53.5330  14
   1   0   2 1052.50 53.4334  14
  -1   0  -2 1245.01 60.6917  16
   1   0   2 1079.77 58.8602  16
  -1   0  -3 2113.77 83.3144   8
   1   0   3 2273.73 95.3185   7
   1   0   3 2227.31 93.4200   9
  -1   0  -3 2170.47 94.2195   7
  -1   0  -3 2171.00 92.5063   9
   1   0   3 2091.74 84.1946  21
  -1   0  -3 2111.61 95.5303  19
  -1   0  -3 2227.89 82.9130  21
   1   0   3 2246.51 96.1040  19
   1   0   3 2265.84 80.2744  13
  -1   0  -3 2163.90 82.1966  12
   1   0   3 1963.50 80.2919  12
   1   0   3 2111.07 85.0368  11
  -1   0  -3 2042.22 96.1351  17
  -1   0  -3 2104.67 89.1899  14
  -1   0  -3 2208.20 80.8924  13
  -1   0  -3 2214.32 97.4892  16
   1   0   3 2086.52 97.5350  16
  -1   0  -4 42861.1 1385.11   9
  -1   0  -4 45761.3 1394.47   7
   1   0   4 44858.1 1392.97   7
  -1   0  -4 42126.8 1369.87   8
   1   0   4 44522.3 1386.31   9
   1   0   4 45407.0 1396.54  19
   1   0   4 44253.7 1372.16  21
  -1   0  -4 46951.0 1397.92  19
  -1   0  -4 45844.0 1369.23  21
   1   0   4 44853.1 1375.31  12
  -1   0  -4 44384.4 1376.75  12
   1   0   4 45792.9 1373.19  11
  -1   0  -4 44408.5 1395.39  17
   1   0   4 40640.0 1392.81  17
  -1   0  -4 44476.7 1395.84  16
  -1   0  -4 44040.3 1384.46  14
   1   0   4 45458.6 1369.50  13
   1   0   5 740.035 48.1907   9
   1   0   5 794.555 54.7461   7
  -1   0  -5 665.385 52.0329   7
  -1   0  -5 685.311 46.5018   9
  -1   0  -5 599.220 34.9493   8
   1   0   5 643.405 53.9966  19
   1   0   5 656.838 36.5417  21
   1   0   5 598.174 40.0157  12
  -1   0  -5 656.426 42.7617  12
   1   0   5 659.022 36.7466  11
   1   0   5 731.555 53.8002  17
  -1   0  -5 694.181 51.6388  17
  -1   0  -5 703.071 53.4967  16
   1   0   5 586.001 36.0301  13
  -1   0  -5 703.309 46.3568  14
  -1   0  -6 12191.0 129.513   8
   1   0   6 13127.3 221.967   7
  -1   0  -6 12434.3 185.526   9
  -1   0  -6 12435.9 219.679   7
   1   0   6 11562.7 188.194   9
  -1   0  -6 12604.3 135.428   4
   1   0   6 12111.7 131.377  21
   1   0   6 13749.5 241.393  19
   1   0   6 12455.9 134.301  11
  -1   0  -6 13085.1 185.704  12
   1   0   6 12765.3 175.982  12
  -1   0  -6 11996.3 214.270  17
   1   0   6 12356.6 217.801  17
  -1   0  -6 12577.0 189.137  14
  -1   0  -6 11686.8 219.099  16
  -1   0  -7 387.376 37.2387   9
  -1   0  -7 361.201 25.3653   8
  -1   0  -7 396.695 43.9262   7
   1   0   7 342.324 36.2654   9
   1   0   7 354.855 41.6488   7
   1   0   7 369.503 44.8603  19
   1   0   7 372.417 25.9067  21
  -1   0  -7 406.958 37.7612  12
   1   0   7 350.283 34.3535  12
   1   0   7 384.925 26.1342  11
  -1   0  -7 339.585 40.3525  17
  -1   0  -7 349.231 42.3468  16
   1   0   7 394.574 38.8119  14
  -1   0  -8 42472.1 1384.43   7
   1   0   8 42627.0 1357.11   9
  -1   0  -8 42316.2 1355.07   9
   1   0   8 46415.6 1399.22  19
   1   0   8 42340.2 1356.28  12
  -1   0  -8 45225.3 1363.09  12
  -1   0  -8 42757.8 1375.32  17
   1   0   8 41286.6 1361.25  14
  -1   0  -8 41871.5 1381.32  16
  -1   0  -9 1353.07 98.7887   7
  -1   0  -9 1267.58 57.6605   8
   1   0   9 1290.72 81.5782   9
  -1   0  -9 1361.63 58.6198   4
   1   0   9 1332.64 100.891  19
   1   0   9 1311.41 81.5425  12
  -1   0  -9 1422.86 88.4671  12
  -1   0  -9 1355.35 94.0053  17
  -1   0  -9 1255.10 95.4986  16
   1   0   9 1363.81 85.3557  14
   1   0  10 58563.7 1803.33   9
  -1   0 -10 60452.2 1843.42   7
  -1   0 -10 55792.8 1753.35   8
  -1   0 -10 55916.4 1753.71   4
   1   0  10 56921.4 1755.60   2
   1   0  10 60445.4 1853.56  19
   1   0  10 57111.9 1754.84  11
   1   0  10 59316.1 1806.29  12
  -1   0 -10 60683.5 1829.54  17
  -1   0 -10 57883.5 1838.10  16
   1   0  10 58512.0 1807.38  14
  -1   0 -11 32.7417 6.69901   8
  -1   0 -11 64.6455 24.6822   7
   1   0  11 48.5684 8.35407   2
   1   0  11 6.32804 15.3720  19
   1   0  11 43.1215 7.50146  11
   1   0  11 38.5980 17.7425  12
  -1   0 -11 30.1647 20.3907  17
  -1   0 -11 45.0445 21.1646  16
  -1   0 -12 30755.0 1050.08   7
  -1   0 -12 31676.1 1047.43   6
   1   0  12 31256.5 1061.86  19
   1   0  12 30961.9 1009.98  12
  -1   0 -12 29687.6 1029.22  17
  -1   0 -12 28815.8 1038.61  16
   1   0  12 31036.8 1012.67  14
  -1   0 -13 783.119 86.8008   7
   1   0  13 774.640 70.1770   9
  -1   0 -13 807.540 85.8668   6
   1   0  13 758.356 88.3981  19
   1   0  13 773.353 70.7778  12
   1   0  13 719.003 60.5218  13
  -1   0 -13 718.434 76.4340  17
   1   0  13 830.366 73.9632  14
  -1   0 -13 680.427 79.1892  16
   1   0  14 8077.55 329.174   9
  -1   0 -14 8485.89 376.296   7
  -1   0 -14 8096.45 365.872   6
   1   0  14 8167.76 383.475  19
   1   0  14 8579.19 338.912  12
   1   0  14 7916.08 313.401  13
  -1   0 -14 7789.25 350.566  17
  -1   0 -14 8132.16 364.492  16
   1   0  14 8959.92 341.536  14
   1   0  15 188.526 35.7864   9
  -1   0 -15 149.599 43.4708   7
  -1   0 -15 141.246 39.2772   6
   1   0  15 178.806 49.6337  19
   1   0  15 165.751 29.9396  13
  -1   0 -15 202.681 43.5101  17
   1   0  15 183.513 38.6402  14
  -1   0 -15 193.971 46.3048  16
   1   0  16 21444.2 749.690   9
  -1   0 -16 21225.4 811.413   7
  -1   0 -16 21585.5 806.722   6
   1   0  16 23693.0 837.702  19
   1   0  16 20318.7 727.065  13
  -1   0 -16 21598.3 782.674  17
  -1   0 -16 20827.3 801.445  16
   1   0  16 22538.4 764.646  14
  -1   0 -17 81.6362 36.7216   6
   1   0  17 31.0510 29.6561  19
   1   0  17 68.1187 24.8721  13
  -1   0 -17 29.0173 31.4193   7
  -1   0 -17 80.2977 38.6197  16
   1   0  17 24.8866 23.3214  14
  -1   0 -18 6458.80 332.302   6
   1   0  18 6681.72 351.739  19
  -1   0 -18 5611.57 271.833  22
   1   0  18 5849.88 284.920  12
   1   0  18 5961.92 260.423  13
   1   0  18 6198.02 279.503   9
  -1   0 -18 5846.41 327.158   7
   1   0  18 6154.85 288.700  14
  -1   0 -18 6004.46 321.663  16
  -1   0 -19 11.1220 29.4295   7
   1   0  19 6.11590 20.6873   9
  -1   0 -19 10.3984 29.6975   6
   1   0  19-23.8297 28.7815  19
  -1   0 -19-6.12131 19.6802  22
   1   0  19-7.09117 21.5790  12
  -1   0 -19 26.0575 26.4577  17
   1   0  19 14.2388 24.2691  14
  -1   0 -19-10.1936 26.9624  16
  -1   0 -20 3531.17 249.763   7
   1   0  20 3323.31 194.961   9
  -1   0 -20 3949.00 255.849   6
   1   0  20 3689.66 264.093  19
  -1   0 -20 3231.87 193.442  22
   1   0  20 3787.65 187.503  13
   1   0  20 3723.69 216.675  12
  -1   0 -20 3358.10 222.415  17
   1   0  20 3525.12 212.647  14
  -1   0 -20 3467.33 239.595  16
  -1   0 -21 596.267 101.870   7
   1   0  21 560.820 71.4989   9
  -1   0 -21 483.519 91.3267   6
  -1   0 -21 504.200 71.6991  22
   1   0  21 785.104 118.832  19
   1   0  21 511.156 62.0348  13
   1   0  21 528.855 77.2328  12
  -1   0 -21 513.632 87.4117  17
  -1   0 -21 588.076 96.8618  16
   1   0  22 8200.89 367.309   9
  -1   0 -22 8029.76 442.966   7
  -1   0 -22 8584.10 444.358   6
   1   0  22 8619.72 468.536  19
  -1   0 -22 8829.15 377.156  22
   1   0  22 8382.81 395.173  12
   1   0  22 8632.07 350.345  13
  -1   0 -22 8530.15 413.975  17
  -1   0 -22 8476.07 436.879  16
  -1   0 -23 28.7051 34.5399   7
   1   0  23 63.1597 32.4194   9
  -1   0 -23 13.3029 35.0199   6
  -1   0 -23 7.45942 22.4412  22
   1   0  23 45.8643 40.2995  19
   1   0  23 36.0370 34.7566  12
   1   0  23 45.6418 20.9515  13
  -1   0 -23 64.3884 38.1185  17
  -1   0 -23 58.5642 25.8008  18
  -1   0 -23-12.9582 31.1603  16
   1   0  24 479.256 69.6059   9
  -1   0 -24 868.707 131.471   7
  -1   0 -24 730.544 116.473   6
  -1   0 -24 636.664 86.6148  22
   1   0  24 1023.40 147.361  19
   1   0  24 723.591 75.6125  13
   1   0  24 563.110 86.9395  12
  -1   0 -24 729.515 102.991  17
  -1   0 -24 672.699 113.004  16
  -1   0 -25 677.252 121.193   7
  -1   0 -25 507.054 102.602   6
   1   0  25 652.142 127.494  19
  -1   0 -25 523.042 77.6751  22
   1   0  25 763.862 104.267  12
  -1   0 -25 542.953 92.5392  17
  -1   0 -25 664.535 113.070  16
  -1   0 -26 4555.26 326.848   6
   1   0  26 4908.52 357.855  19
   1   0  26 4491.91 280.428  12
  -1   0 -26 4473.49 293.084  17
  -1   0 -26 4386.89 332.866   7
   1   0  27 217.467 58.3226   5
  -1   0 -27 166.231 71.0892   6
   1   0  27 229.341 81.8625  19
   1   0  27 156.225 50.4499  12
  -1   0 -27 193.197 65.7166  17
  -1   0 -27 162.199 69.6440   7
   1   0  28 2452.93 194.518   5
  -1   0 -28 1880.38 215.560   6
   1   0  28 2663.52 266.984  19
   1   0  28 2593.23 203.698  12
  -1   0 -28 2068.42 197.131  17
  -1   0 -28 1939.41 225.109   7
  -1   0 -29 167.033 60.7206  17
   1   0  29 277.188 67.9409   5
   1   0  29 197.147 59.7058  12
  -1   0 -30 603.721 106.422  17
   1   0  30 730.540 108.007   5
   1   0  30 762.355 111.885  12
   1   1 -30 121.150 63.4329  16
  -1  -1  29 1909.08 187.294  12
   1   1 -29 1710.98 175.339  17
   1   1 -29 2148.22 221.990  16
   1   1 -28 170.959 75.9620   7
   1   1 -28 48.4348 45.5480   6
  -1  -1  28 58.1791 54.8584  19
   1   1 -28 105.750 60.4213  20
  -1  -1  28 63.3975 46.7415  12
   1   1 -28 74.9082 47.5643  17
   1   1 -28 125.608 62.4934  16
   1   1 -27 7173.69 453.634   7
   1   1 -27 7836.59 444.947   6
  -1  -1  27 6860.91 456.100  19
  -1  -1  27 7269.88 343.021  13
   1   1 -27 7781.79 403.448  17
   1   1 -27 6851.48 421.779  16
   1   1 -26 102.070 60.6450   7
  -1  -1  26 101.424 40.2990   9
   1   1 -26 158.747 63.7767   6
  -1  -1  26 121.639 59.0673  19
  -1  -1  26 157.307 43.5507  13
   1   1 -26 218.909 64.8738  17
   1   1 -26 113.352 54.7156  16
  -1  -1  25 4708.02 277.418   9
   1   1 -25 4987.22 350.113   7
   1   1 -25 5595.98 344.280   6
  -1  -1  25 5375.99 367.511  19
  -1  -1  25 5264.32 306.984  12
  -1  -1  25 4982.82 265.999  13
   1   1 -25 5207.94 310.225  17
   1   1 -25 5409.79 338.094  16
   1   1 -25 5194.14 254.121  15
  -1  -1  24 406.290 69.2446   9
   1   1 -24 483.026 99.5823   7
   1   1 -24 373.770 85.1072   6
  -1  -1  24 325.754 86.0218  19
  -1  -1  24 368.104 74.6376  12
  -1  -1  24 432.418 66.7172  13
   1   1 -24 420.631 81.1373  17
   1   1 -24 435.852 62.1763  15
   1   1 -24 557.289 98.7315  16
   1   1 -23 1539.76 160.438   6
   1   1 -23 1436.15 166.804   7
  -1  -1  23 1381.37 128.323   9
  -1  -1  23 1400.99 165.026  19
  -1  -1  23 1449.88 140.279  12
  -1  -1  23 1205.54 110.618  13
   1   1 -23 1544.46 144.027  17
   1   1 -23 1495.51 114.233  15
   1   1 -23 1207.84 144.604  16
   1   1 -22 213.496 63.0681   7
  -1  -1  22 183.431 50.7928   9
   1   1 -22 193.609 56.5707   6
   1   1 -22 248.138 39.4118  22
  -1  -1  22 199.687 44.5649  13
  -1  -1  22 209.768 53.2446  12
   1   1 -22 378.641 67.5857  17
   1   1 -22 185.868 40.1085  15
  -1  -1  21 10957.3 445.787   9
   1   1 -21 11401.9 500.341   6
   1   1 -21 10330.5 390.110  22
  -1  -1  21 10743.4 462.595  12
  -1  -1  21 10773.5 424.731  13
   1   1 -21 9990.66 457.094  17
   1   1 -21 10511.1 413.401  15
   1   1 -20 2369.40 132.709  22
  -1  -1  20 2348.13 151.568  13
  -1  -1  20 2612.99 179.691  12
   1   1 -20 2555.91 178.949  17
   1   1 -20 2016.88 188.214   7
   1   1 -20 2425.42 190.528   6
  -1  -1  20 2696.14 172.573   9
   1   1 -19 3387.24 222.958   6
  -1  -1  19 3450.77 198.339   9
   1   1 -19 3162.31 230.361   7
   1   1 -19 3314.02 162.628  22
  -1  -1  19 3702.01 213.543  12
  -1  -1  19 3565.46 188.548  13
   1   1 -19 3364.32 208.099  17
   1   1 -19 3089.31 171.353  15
   1   1 -18 96.5841 38.1199   6
   1   1 -18 127.011 26.7265  22
  -1  -1  18 143.900 34.5758  13
  -1  -1  18 121.477 36.3820  12
   1   1 -18 143.009 45.7011   7
  -1  -1  18 110.500 34.4084   9
   1   1 -18 107.423 29.4011  15
   1   1 -18 95.6021 35.2807  16
   1   1 -17 18260.2 601.861  22
  -1  -1  17 17780.4 630.549  13
  -1  -1  17 17349.3 658.111  12
  -1  -1  17 16480.7 639.710   9
   1   1 -17 18643.3 686.661   6
   1   1 -17 17577.0 701.333   7
   1   1 -17 17806.9 617.469  15
   1   1 -17 16819.4 673.889  16
   1   1 -16 2013.42 107.748  22
  -1  -1  16 2000.58 140.187  12
  -1  -1  16 1978.50 124.931  13
  -1  -1  16 1771.03 126.651   9
   1   1 -16 2081.67 152.504   6
   1   1 -16 1779.29 152.965   7
   1   1 -16 1914.45 114.604  15
   1   1 -16 1964.02 149.138  16
  -1  -1  15 13857.7 460.922   4
   1   1 -15 16288.0 502.877  22
   1   1 -15 15239.4 464.302  21
   1   1 -15 14413.7 460.049  11
  -1  -1  15 15649.2 553.330  12
  -1  -1  15 16260.1 546.453   9
  -1  -1  15 13175.2 457.625   8
   1   1 -15 16559.2 579.293   6
   1   1 -15 14654.5 585.964   7
   1   1 -15 14464.6 561.711  16
   1   1 -15 15207.5 514.909  15
   1   1 -14-7.58965 16.4455   7
  -1  -1  14 6.39132 4.88901   8
   1   1 -14 6.50515 15.7502   6
   1   1 -14 8.46327 10.4960  22
   1   1 -14 1.48290 5.72304  21
  -1  -1  14 5.44034 16.6613  12
   1   1 -14 8.34147 5.76137  11
  -1  -1  14-4.37057 11.5407  18
   1   1 -14 10.5228 13.0775  15
   1   1 -14-6.41495 15.5136  16
   1   1 -13 319.873 27.4507  21
   1   1 -13 326.872 34.6567  22
  -1  -1  13 354.280 44.2041  13
  -1  -1  13 368.027 49.6018  12
   1   1 -13 339.363 27.2262  11
  -1  -1  13 340.844 26.3406   8
   1   1 -13 353.426 53.6918   6
   1   1 -13 339.045 39.1409  15
   1   1 -13 341.934 52.8127  16
   1   1 -12 27.4745 17.8584   6
   1   1 -12 12.8775 6.91984  21
   1   1 -12 4.71730 8.02620  22
   1   1 -12 8.04228 6.69386  11
  -1  -1  12 11.1531 10.6343  13
  -1  -1  12 9.30981 11.2793  12
  -1  -1  12 4.25703 10.2865   9
   1   1 -12 2.94172 10.0285  15
  -1  -1  11 13205.3 469.712   9
   1   1 -11 13598.3 490.030   6
   1   1 -11 13085.6 429.222  21
   1   1 -11 12966.3 437.855  22
  -1  -1  11 13244.1 462.712  13
  -1  -1  11 13028.5 462.220  18
   1   1 -11 14087.5 448.087  14
  -1  -1  10 1421.77 70.6097  22
  -1  -1  10 1477.06 87.3718  18
   1   1 -10 1256.61 91.9502  16
   1   1 -10 1242.03 92.6857   6
  -1  -1  10 1322.09 87.2829   9
  -1  -1  10 1403.00 85.5609  13
   1   1  -9 2193.24 129.438  10
  -1  -1   9 2142.72 113.726   9
   1   1  -9 2115.16 121.687   6
  -1  -1   9 2310.84 113.819  13
   1   1  -9 1919.51 117.093  16
   1   1  -9 2259.42 109.324  18
  -1  -1   9 2074.86 108.840  18
   1   1  -9 2292.20 101.778  15
  -1  -1   8 2244.74 113.287   9
   1   1  -8 2243.35 120.232   6
   1   1  -8 2354.53 93.9729  22
   1   1  -8 2120.47 123.315  10
   1   1  -8 2219.30 114.612  13
  -1  -1   8 2379.40 110.885  13
  -1  -1   8 2030.85 106.510  18
   1   1  -8 2246.60 114.613  17
   1   1  -8 2071.98 117.005  16
   1   1  -8 2187.16 106.568  18
   1   1  -8 2143.50 97.7694  15
   1   1  -8 2150.54 93.0486  14
   1   1  -7 33.2478 14.4336  10
  -1  -1   7 38.9079 13.4572   9
  -1  -1   7 3.40658 8.13806   6
   1   1  -7 16.0824 11.0312   6
  -1  -1   7 30.2453 9.01870  22
   1   1  -7 30.5022 10.3698  22
   1   1  -7 66.9218 17.0075  13
   1   1  -7 50.9351 13.9096  18
  -1  -1   7 6.26562 8.18229  16
   1   1  -7 39.8874 13.9053  17
  -1  -1   7 35.2440 13.6234  18
   1   1  -7 15.0904 6.62345  14
   1   1  -7 10.4709 7.32129  15
   1   1  -7 3.12538 7.58214  16
  -1  -1   6 2901.51 137.304   6
   1   1  -6 3229.20 139.558   6
  -1  -1   6 3065.44 116.102  22
   1   1  -6 3146.64 134.973  13
   1   1  -6 3437.92 147.604  10
  -1  -1   6 3131.05 130.454  13
   1   1  -6 3228.55 138.632  12
  -1  -1   6 3154.72 140.967  10
  -1  -1   6 3264.23 140.247  19
   1   1  -6 3255.69 131.043  18
   1   1  -6 3240.94 138.688  16
  -1  -1   6 3024.52 130.582  18
   1   1  -6 3046.83 133.901  17
   1   1  -6 2929.54 139.278  19
  -1  -1   6 2925.02 119.817  15
   1   1  -6 2580.09 108.986  14
   1   1  -6 2974.88 118.746  15
   1   1  -5 34412.1 556.908   6
  -1  -1   5 33651.7 556.422   6
  -1  -1   5 33988.1 508.710  22
   1   1  -5 35300.5 555.865  12
  -1  -1   5 35944.3 567.340  10
   1   1  -5 33908.3 567.621  10
   1   1  -5 34199.8 549.048  13
  -1  -1   5 35370.5 545.673  13
  -1  -1   5 36817.8 562.565  19
  -1  -1   5 32909.2 549.635  17
   1   1  -5 34235.2 559.438  16
   1   1  -5 35610.9 545.189  18
   1   1  -5 34815.6 563.313  19
  -1  -1   5 32917.2 547.337  18
   1   1  -5 35133.3 552.870  17
   1   1  -5 34772.2 518.310  15
  -1  -1   5 33902.4 519.585  15
   1   1  -5 31598.1 486.386  14
  -1  -1   4 593.204 43.4731   6
   1   1  -4 568.109 42.3995   6
  -1  -1   4 599.578 34.8233  22
   1   1  -4 525.637 37.6398  20
  -1  -1   4 564.060 40.2106  13
   1   1  -4 521.504 42.6658  10
  -1  -1   4 609.654 45.9983  10
   1   1  -4 577.180 41.8469  13
  -1  -1   4 577.809 41.9313  12
   1   1  -4 645.275 43.9280  12
   1   1  -4 629.443 46.5356  19
  -1  -1   4 582.963 41.1960  18
   1   1  -4 630.150 42.3073  18
  -1  -1   4 587.804 43.0535  17
  -1  -1   4 651.955 45.5615  19
   1   1  -4 650.822 44.8658  17
   1   1  -4 483.378 33.3690  15
  -1  -1   4 540.305 35.5209  15
   1   1  -3 6492.32 223.949   6
  -1  -1   3 6028.67 222.493   6
   1   1  -3 5605.02 212.122  20
   1   1  -3 6202.00 226.920  10
  -1  -1   3 6391.88 221.829  12
   1   1  -3 6415.39 221.965  12
   1   1  -3 6616.47 223.955  13
  -1  -1   3 6678.83 222.824  13
  -1  -1   3 6176.17 225.134  10
   1   1  -3 6210.59 223.751  17
   1   1  -3 6143.68 224.515  19
   1   1  -3 6448.98 222.265  18
  -1  -1   3 5987.23 225.306  19
  -1  -1   3 6173.46 220.979  18
  -1  -1   3 6356.16 224.940  17
  -1  -1   3 6015.38 213.647  15
   1   1  -3 6138.20 213.304  15
   1   1  -2 1023.65 55.7419   6
  -1  -1   2 1071.76 56.8645   6
  -1  -1   2 999.815 50.8738   5
  -1  -1   2 963.719 47.2716  20
   1   1  -2 1001.26 48.1463  20
   1   1  -2 1055.27 58.9152  10
   1   1  -2 1016.30 55.8538  13
   1   1  -2 1089.69 55.5295  12
  -1  -1   2 1100.95 56.3075  12
   1   1  -2 1071.97 58.3477  19
  -1  -1   2 965.524 55.3645  19
  -1  -1   2 1078.01 58.3203  17
   1   1  -2 961.912 55.8012  17
  -1  -1   2 1001.56 54.7169  18
  -1  -1   2 1053.94 42.7045  14
  -1  -1   2 924.335 50.7902  15
   1   1  -2 1057.64 52.0840  15
   1   1  -2 1004.71 41.3086  14
  -1  -1   1 5888.72 202.673   6
   1   1  -1 5714.47 202.226   6
  -1  -1   1 5757.00 191.968   5
   1   1  -1 5315.31 189.174   5
  -1  -1   1 5792.70 188.178   3
   1   1  -1 5671.63 188.350  20
  -1  -1   1 5274.05 187.255  20
  -1  -1   1 6099.11 202.205  12
   1   1  -1 6018.02 206.965  10
   1   1  -1 6271.57 200.936  12
   1   1  -1 5447.96 200.992  13
  -1  -1   1 5940.77 202.140  18
  -1  -1   1 5907.73 204.058  19
   1   1  -1 6070.27 204.643  19
   1   1  -1 5834.08 205.221  17
  -1  -1   1 5587.21 204.596  17
   1   1  -1 5346.62 186.008  14
   1   1  -1 5856.74 204.855  16
  -1  -1   1 5374.98 186.951  14
  -1  -1   1 4979.43 197.007  15
   1   1  -1 5840.96 198.510  15
  -1  -1   0 3731.44 133.820   6
   1   1   0 3389.30 131.374   6
   1   1   0 3051.84 115.392   3
  -1  -1   0 3502.47 118.462   5
  -1  -1   0 3148.25 115.032   3
   1   1   0 3676.68 117.691   5
  -1  -1   0 3307.34 116.159  20
  -1  -1   0 3346.56 133.035  19
   1   1   0 3229.82 115.781  20
   1   1   0 3554.05 133.468  19
  -1  -1   0 3447.38 131.950  13
   1   1   0 3369.99 130.086  13
   1   1   0 3378.20 135.422  10
   1   1   0 3584.19 127.999  12
  -1  -1   0 3406.77 128.498  18
   1   1   0 3483.83 129.524  18
  -1  -1   0 3281.40 132.155  17
  -1  -1   0 3013.64 120.391  14
   1   1   0 3294.20 128.031  15
  -1  -1   0 3047.34 126.739  15
   1   1   0 3043.80 118.264  14
  -1  -1   0 3411.08 133.425  16
   1   1   0 3360.16 132.632  16
  -1  -1  -1 38821.0 1212.82   6
   1   1   1 37465.7 1195.39   3
   1   1   1 39884.3 1193.25   5
  -1  -1  -1 40344.9 1195.49   5
   1   1   1 40806.8 1217.78  19
  -1  -1  -1 40270.3 1217.01  19
   1   1   1 40675.6 1211.44  13
  -1  -1  -1 41396.4 1215.28  13
   1   1   1 38423.3 1219.25  10
   1   1   1 35910.6 1206.46  18
  -1  -1  -1 37776.6 1214.75  17
  -1  -1  -1 37249.4 1205.94  18
   1   1   1 36397.5 1201.03  14
  -1  -1  -1 37880.1 1215.59  16
   1   1   1 39410.2 1216.62  16
   1   1   1 41118.6 1213.34  15
  -1  -1  -1 39145.7 1204.27  14
  -1  -1  -1 36978.5 1211.30  15
   1   1   2 28.0999 10.4532  10
  -1  -1  -2 23.1830 8.50936   9
   1   1   2 23.0527 6.12721   5
  -1  -1  -2 16.4536 6.01881   5
  -1  -1  -2 13.6534 8.78073  19
   1   1   2 13.1236 8.20532  19
   1   1   2 28.8048 10.4010  13
  -1  -1  -2 22.5997 8.16167  13
   1   1   2 22.7387 7.97477  18
  -1  -1  -2 9.10610 6.77775  18
   1   1   2 4.35096 4.67200  17
  -1  -1  -2 10.3825 7.11753  17
   1   1   2 15.7710 7.83208  14
  -1  -1  -2 13.2516 7.86489  15
   1   1   2 27.8325 9.60644  16
  -1  -1  -2 13.2379 7.53795  14
  -1  -1  -2 19.9244 9.58887  16
  -1  -1  -3 26440.0 838.644   9
  -1  -1  -3 24347.7 827.191   5
   1   1   3 27684.4 828.430   5
  -1  -1  -3 27661.1 856.909  19
   1   1   3 26847.1 855.670  19
   1   1   3 27607.2 843.171  13
  -1  -1  -3 26268.1 835.336  18
  -1  -1  -3 24664.1 845.421  17
   1   1   3 26306.5 837.583  18
   1   1   3 26608.3 850.018  17
  -1  -1  -3 28147.3 845.172  14
  -1  -1  -3 26062.1 852.665  16
   1   1   3 26872.2 841.972  14
  -1  -1  -3 26174.3 844.956  15
  -1  -1  -3 27667.9 845.934  13
   1   1   4 1471.00 71.6527   9
   1   1   4 1537.02 87.4025   7
  -1  -1  -4 1501.29 73.3353   9
   1   1   4 1438.34 68.4805   5
   1   1   4 1534.68 87.4364  19
  -1  -1  -4 1587.77 89.2242  19
   1   1   4 1412.97 81.4792  17
   1   1   4 1245.21 71.1754  18
  -1  -1  -4 1586.72 72.1827  18
  -1  -1  -4 1615.74 84.7996  17
  -1  -1  -4 1592.50 80.1965  14
  -1  -1  -4 1420.63 77.4127  13
   1   1   4 1595.61 78.6460  14
  -1  -1  -4 1505.95 85.1225  16
   1   1   4 1595.17 77.9163  13
  -1  -1  -4 1416.12 78.2445  15
   1   1   4 1548.06 80.9505  15
   1   1   5 5380.72 219.809   7
  -1  -1  -5 5264.55 197.116   9
   1   1   5 5631.23 197.727   9
   1   1   5 5265.80 196.558   5
   1   1   5 5518.73 222.591  19
  -1  -1  -5 5345.20 221.244  19
   1   1   5 5134.46 204.260  12
  -1  -1  -5 5562.69 194.842  18
   1   1   5 5593.67 217.029  17
   1   1   5 4842.60 194.537  18
  -1  -1  -5 5299.44 211.399  17
  -1  -1  -5 5700.50 208.705  15
   1   1   5 5861.79 208.769  14
  -1  -1  -5 4924.08 204.475  14
   1   1   5 5570.45 203.178  13
  -1  -1  -5 5298.45 216.321  16
   1   1   6 10812.0 343.341   9
  -1  -1  -6 9830.27 341.734   9
   1   1   6 9844.29 344.871   5
   1   1   6 10519.5 376.790  19
   1   1   6 9246.84 352.279  12
   1   1   6 9764.23 363.238  17
  -1  -1  -6 10130.9 360.020  17
  -1  -1  -6 10011.4 337.735  18
   1   1   6 9625.07 347.729  13
  -1  -1  -6 9968.54 366.493  16
  -1  -1  -6 10082.4 354.530  15
  -1  -1  -7 29017.3 961.518   7
   1   1   7 29489.5 922.624   9
   1   1   7 30573.0 932.918   5
   1   1   7 28972.5 966.580  19
   1   1   7 29093.9 941.038  12
  -1  -1  -7 28928.3 945.664  17
  -1  -1  -7 27975.8 917.080  18
  -1  -1  -7 29132.4 955.840  16
   1   1   7 28416.6 931.334  13
  -1  -1  -8 3883.99 188.271   7
   1   1   8 4184.19 168.438   5
   1   1   8 4034.57 195.411  19
   1   1   8 3767.61 170.635  12
  -1  -1  -8 3590.79 172.986  17
  -1  -1  -8 3705.66 151.953  18
  -1  -1  -8 3830.24 183.750  16
   1   1   8 3557.97 162.148  13
  -1  -1  -9 21732.9 756.163   7
  -1  -1  -9 20737.1 708.317   9
   1   1   9 23547.0 770.602  19
   1   1   9 22539.2 732.348  12
  -1  -1  -9 21631.4 737.154  17
  -1  -1  -9 21286.1 747.398  16
   1   1  10 205.033 28.0565   9
  -1  -1 -10 162.132 25.3565   9
  -1  -1 -10 137.439 33.2432   7
   1   1  10 183.678 38.4613  19
   1   1  10 170.959 18.9191  21
   1   1  10 170.755 19.4331  11
   1   1  10 164.513 30.9283  12
  -1  -1 -10 185.093 33.1814  17
  -1  -1 -10 181.177 35.9709  16
   1   1  11 3926.01 165.098   9
  -1  -1 -11 3515.96 201.506   7
  -1  -1 -11 3754.21 140.346   8
  -1  -1 -11 3537.76 160.802   9
   1   1  11 3830.76 140.361  21
   1   1  11 4065.72 215.402  19
   1   1  11 3576.58 140.118  11
   1   1  11 3879.78 183.697  12
  -1  -1 -11 3514.30 154.545  18
  -1  -1 -11 4147.68 205.606  16
   1   1  11 3908.57 181.545  14
  -1  -1 -12 1531.22 122.241   7
  -1  -1 -12 1409.81 66.0122   8
  -1  -1 -12 1413.44 87.2065   9
   1   1  12 1501.59 89.5892   9
  -1  -1 -12 1344.14 115.314   6
   1   1  12 1656.38 130.458  19
   1   1  12 1436.94 66.2358  21
   1   1  12 1641.69 108.917  12
   1   1  12 1412.60 67.2414  11
  -1  -1 -12 1422.80 81.6356  18
  -1  -1 -12 1450.72 107.345  17
   1   1  12 1634.31 105.226  14
  -1  -1 -12 1478.38 115.627  16
  -1  -1 -13 27675.0 943.055   7
  -1  -1 -13 26032.1 822.474   8
  -1  -1 -13 25045.7 861.139   9
   1   1  13 28330.3 870.204   9
  -1  -1 -13 27536.7 824.309   4
  -1  -1 -13 27682.9 934.823   6
   1   1  13 28244.4 953.619  19
   1   1  13 25353.7 822.400  21
   1   1  13 27452.6 901.797  12
   1   1  13 24946.4 823.470  11
  -1  -1 -13 26391.1 854.254  18
  -1  -1 -13 26058.5 905.458  17
   1   1  13 28549.0 899.382  14
  -1  -1 -13 26796.5 927.519  16
   1   1  14 3332.01 151.615   9
  -1  -1 -14 3290.57 201.665   7
  -1  -1 -14 2664.29 103.416   8
  -1  -1 -14 2714.84 102.252   4
   1   1  14 2800.17 110.097   2
  -1  -1 -14 3658.31 204.136   6
   1   1  14 3782.50 220.967  19
   1   1  14 2971.97 107.629  11
  -1  -1 -14 3439.96 143.712  18
  -1  -1 -14 3421.40 182.116  17
  -1  -1 -14 3531.66 198.843  16
   1   1  14 3925.39 182.705  14
   1   1  15 15498.1 543.979   9
  -1  -1 -15 16012.6 624.135   7
   1   1  15 16578.0 641.658  19
  -1  -1 -15 15462.5 615.307   6
  -1  -1 -15 14979.5 526.464  18
  -1  -1 -15 15379.8 606.228  16
   1   1  15 15542.5 576.796  14
   1   1  16 515.553 54.8816   9
  -1  -1 -16 493.421 79.6485   7
  -1  -1 -16 534.566 81.0481   6
   1   1  16 492.472 81.4955  19
  -1  -1 -16 550.405 50.7486  18
   1   1  16 593.756 70.2834  14
  -1  -1 -16 472.867 75.3470  16
   1   1  17 8833.36 352.850   9
  -1  -1 -17 9720.42 441.849   7
  -1  -1 -17 8791.13 427.124   6
   1   1  17 10476.3 463.174  19
   1   1  17 9327.39 393.352  12
  -1  -1 -17 8590.50 335.956  18
   1   1  17 9622.08 392.241  14
  -1  -1 -17 9893.75 430.311  16
   1   1  18 90.6942 28.0061   9
  -1  -1 -18 53.4350 40.1476   7
  -1  -1 -18 132.928 49.4959   6
   1   1  18 114.881 49.7733  19
   1   1  18 164.753 43.0521  12
   1   1  18 102.338 33.0568  13
  -1  -1 -18 121.115 27.0642  18
  -1  -1 -18 86.6045 39.9078  17
  -1  -1 -18 124.915 47.6762  16
   1   1  18 132.795 37.8562  14
   1   1  19 17007.6 661.588   9
  -1  -1 -19 19589.2 783.281   7
  -1  -1 -19 20149.3 778.684   6
  -1  -1 -19 19658.6 722.003  22
   1   1  19 20487.3 804.276  19
   1   1  19 18563.2 693.471  13
   1   1  19 20642.0 727.793  12
  -1  -1 -19 19145.0 650.202  18
  -1  -1 -19 20059.6 734.938  17
   1   1  19 19238.0 720.764  14
  -1  -1 -19 20397.5 770.867  16
   1   1  20 730.956 71.9062   9
  -1  -1 -20 779.966 111.922   7
  -1  -1 -20 664.079 105.576   6
  -1  -1 -20 529.181 79.8302  22
   1   1  20 616.118 107.824  19
   1   1  20 571.175 79.9450  12
   1   1  20 714.131 79.9481  13
  -1  -1 -20 702.135 92.7468  17
  -1  -1 -20 724.826 62.8404  18
  -1  -1 -20 741.594 104.543  16
   1   1  20 690.321 85.7716  14
  -1  -1 -21 4556.71 305.768   7
  -1  -1 -21 4812.97 304.978   6
   1   1  21 4944.68 325.143  19
  -1  -1 -21 4674.90 260.223  22
   1   1  21 4639.24 240.287  13
   1   1  21 4646.83 262.880  12
  -1  -1 -21 4921.45 274.460  17
  -1  -1 -21 4513.94 201.864  18
   1   1  21 5049.01 268.212  14
  -1  -1 -21 4555.73 293.033  16
   1   1  22 20.0991 21.2435   9
  -1  -1 -22 27.6164 42.0531   7
  -1  -1 -22 13.0782 28.1293   6
  -1  -1 -22-8.73172 27.9771  22
   1   1  22 29.7222 42.3360  19
   1   1  22 20.9363 28.7272  13
   1   1  22 17.9646 25.4434  12
  -1  -1 -22 19.6161 33.2202  17
  -1  -1 -22 25.6924 20.4776  18
  -1  -1 -22 48.9701 39.5050  16
   1   1  22 8.97027 27.2457  14
  -1  -1 -23 9520.35 502.782   7
  -1  -1 -23 9929.11 503.375   6
   1   1  23 9518.89 515.224  19
  -1  -1 -23 8335.63 419.175  22
   1   1  23 9518.47 439.268  12
   1   1  23 9924.04 408.122  13
  -1  -1 -23 9815.31 455.845  17
  -1  -1 -23 9615.69 482.465  16
  -1  -1 -24 62.1347 47.1918   7
  -1  -1 -24 73.3646 49.7499   6
  -1  -1 -24 56.9934 41.6301  22
   1   1  24 66.5467 53.6021  19
   1   1  24 29.1980 25.6056  13
   1   1  24 39.5975 31.6915  12
  -1  -1 -24 21.6145 39.9529  17
  -1  -1 -24 82.4140 51.0336  16
  -1  -1 -25 3076.23 265.707   7
  -1  -1 -25 3127.24 262.841   6
   1   1  25 3189.85 278.637  19
  -1  -1 -25 3253.74 219.087  22
   1   1  25 2614.46 204.702  12
  -1  -1 -25 3009.08 224.943  17
   1   1  25 3112.84 221.274  14
  -1  -1 -26 712.551 133.763   7
  -1  -1 -26 752.770 134.170   6
   1   1  26 869.600 148.846  19
  -1  -1 -26 734.845 101.741  22
   1   1  26 852.151 111.467  12
  -1  -1 -26 969.028 122.758  17
   1   1  26 826.141 111.864  14
  -1  -1 -27 691.993 131.670   6
   1   1  27 429.873 112.029  19
  -1  -1 -27 789.308 103.154  22
  -1  -1 -27 618.419 104.764  17
  -1  -1 -27 660.532 126.878   7
   1   1  27 617.974 97.1976  12
  -1  -1 -28 12.8441 40.5970  17
  -1  -1 -28-16.8822 50.7283  16
   1   1  28 72.0492 40.0098  12
  -1  -1 -29 3732.71 266.829  17
   1   1  29 3567.04 245.225   5
   1   1  29 3518.77 256.807  12
  -1  -1 -30 165.999 64.7370  17
   1   1  30 152.341 56.2336   5
   1   2 -30 3563.89 280.279  17
  -1  -2  29 123.965 56.5114  12
   1   2 -29 28.5132 36.7900  17
   1   2 -29 68.7157 51.5152  16
   1   2 -28 2343.26 249.616   7
   1   2 -28 2939.36 251.800   6
  -1  -2  28 2513.91 214.181   5
   1   2 -28 2472.19 229.667  20
  -1  -2  28 2033.22 237.753  19
   1   2 -28 2707.46 227.669  17
   1   2 -28 2114.92 222.451  16
  -1  -2  27 68.1609 41.5163   9
   1   2 -27 73.3472 48.0785   7
  -1  -2  27-11.9508 36.0731   5
   1   2 -27 45.1469 42.4733   6
  -1  -2  27 112.379 63.3795  19
  -1  -2  27 68.5149 33.9816  13
   1   2 -27 52.9504 34.4043  17
   1   2 -27 203.008 66.5729  16
  -1  -2  26 825.526 110.558   9
   1   2 -26 866.669 139.783   7
  -1  -2  26 774.103 88.0733  13
  -1  -2  26 689.495 107.900   5
   1   2 -26 730.893 120.913   6
   1   2 -26 787.877 117.787  17
   1   2 -26 814.840 130.676  16
   1   2 -25 327.996 82.9352   7
  -1  -2  25 233.989 59.1667   9
  -1  -2  25 223.887 61.5428  12
  -1  -2  25 199.593 48.3398  13
  -1  -2  25 320.869 72.8282   5
   1   2 -25 324.813 78.3839   6
   1   2 -25 242.889 68.9001  17
   1   2 -25 245.128 51.3040  15
   1   2 -25 267.198 75.6242  16
   1   2 -24 8520.12 507.152   7
  -1  -2  24 9940.86 464.322   9
   1   2 -24 10338.3 502.059   6
  -1  -2  24 9742.98 469.048  12
  -1  -2  24 10116.5 420.167  13
  -1  -2  24 10889.6 474.636   5
   1   2 -24 9853.58 480.203  17
   1   2 -24 9932.12 506.639  16
   1   2 -24 9680.36 410.788  15
   1   2 -23 14.5463 31.3218   7
  -1  -2  23-9.82327 31.4553   9
  -1  -2  23 39.6420 30.6675  13
  -1  -2  23-10.0190 32.2722  12
   1   2 -23-24.0406 40.8205   6
  -1  -2  23-9.54140 41.0039   5
   1   2 -23-10.9989 26.3181  17
   1   2 -23-6.34411 23.3089  15
  -1  -2  22 3430.27 219.341   5
  -1  -2  22 3319.17 222.175   9
   1   2 -22 3956.82 256.281   6
   1   2 -22 3111.45 250.427   7
   1   2 -22 3281.57 186.491  15
  -1  -2  22 3399.40 194.271  13
  -1  -2  22 2878.49 212.967  12
   1   2 -21 21.4042 28.2805   6
  -1  -2  21 42.4386 34.2577   5
  -1  -2  21 80.4541 38.5409  12
  -1  -2  21 103.174 33.1466  13
   1   2 -21 76.1788 29.3504  15
   1   2 -21 77.3375 41.7602   7
  -1  -2  21 35.8992 31.9520   9
  -1  -2  20 3778.01 203.886  13
  -1  -2  20 3928.66 235.773  12
  -1  -2  20 3760.80 233.203   9
   1   2 -20 3934.41 251.756   6
   1   2 -20 3681.34 262.261   7
   1   2 -20 4133.28 205.815  15
  -1  -2  19 586.140 36.2590   4
   1   2 -19 640.574 37.9494  21
  -1  -2  19 936.208 83.7439  13
   1   2 -19 555.921 31.9862  11
  -1  -2  19 786.241 92.9027  12
  -1  -2  19 537.156 32.9649   8
  -1  -2  19 567.503 36.3646   8
   1   2 -19 817.642 100.486   6
  -1  -2  19 849.894 94.6909   9
   1   2 -19 761.365 109.300   7
   1   2 -19 670.911 70.5288  15
   1   2 -19 782.992 101.362  16
   1   2 -18 4456.10 172.812   2
   1   2 -18 5691.45 187.836  21
   1   2 -18 3971.47 177.783  11
  -1  -2  18 5300.40 238.303  13
  -1  -2  18 5604.17 272.057  12
   1   2 -18 5437.69 182.722  11
  -1  -2  18 4810.21 176.447   8
  -1  -2  18 4533.38 183.084   8
   1   2 -18 5859.90 291.110   6
   1   2 -18 5557.17 306.109   7
  -1  -2  18 5550.33 271.968   9
   1   2 -18 5433.38 292.001  16
   1   2 -17 393.486 66.7746   6
   1   2 -17 384.151 35.9185  21
  -1  -2  17 457.119 56.1635  13
  -1  -2  17 441.775 65.4265  12
   1   2 -17 387.212 35.1959  11
  -1  -2  17 334.034 58.2349   9
   1   2 -17 425.152 71.7739  16
   1   2 -17 412.169 52.8218  15
   1   2 -16 732.834 86.7899   6
   1   2 -16 742.674 51.9935  21
  -1  -2  16 701.590 68.6053  13
   1   2 -16 675.010 49.8670  11
  -1  -2  16 611.978 74.2693  12
   1   2 -16 744.350 89.5590  16
  -1  -2  16 650.546 74.5674  18
   1   2 -16 747.941 69.2230  15
   1   2 -15 28.3707 21.7223   6
   1   2 -15 47.0670 13.6166  21
  -1  -2  15 23.0749 15.2821  18
   1   2 -15 45.1974 23.0636  16
   1   2 -15 29.9590 17.2578  15
  -1  -2  15 36.2281 17.6383  13
  -1  -2  15 43.2211 20.0731  12
  -1  -2  14 2888.28 173.024   9
   1   2 -14 3476.19 190.992   6
   1   2 -14 3015.40 187.141  16
   1   2 -14 3050.85 154.780  15
  -1  -2  14 3177.03 177.672  12
  -1  -2  13 2937.71 164.814   9
   1   2 -13 2989.97 172.076   6
   1   2 -13 2735.24 170.542  16
  -1  -2  13 2615.48 153.349  18
   1   2 -13 2786.34 142.265  15
  -1  -2  13 2670.56 157.960  12
  -1  -2  12 5129.18 211.693  13
  -1  -2  12 4778.77 223.635  12
   1   2 -12 4672.49 240.672  10
  -1  -2  12 4654.03 224.932   9
   1   2 -12 5149.55 236.098   6
  -1  -2  11 2963.21 120.690  22
  -1  -2  11 3309.14 167.814  12
  -1  -2  11 3467.85 158.380  13
   1   2 -11 3374.77 178.229  16
  -1  -2  11 3286.57 166.533  18
   1   2 -11 3192.54 181.627  10
   1   2 -10 797.915 71.4261   6
  -1  -2  10 650.126 65.1720   9
  -1  -2  10 738.916 41.8485  22
  -1  -2  10 871.572 65.0971  13
  -1  -2  10 731.586 66.0491  18
   1   2 -10 746.484 71.5073  16
   1   2 -10 659.315 46.0934  14
   1   2  -9 958.767 75.5957   6
  -1  -2   9 953.740 77.5721   9
  -1  -2   9 902.204 47.9595  22
  -1  -2   9 923.062 67.3591  13
   1   2  -9 884.994 78.9882  10
  -1  -2   9 954.585 74.6922  18
   1   2  -9 842.154 75.4299  16
   1   2  -9 994.048 80.9810  19
   1   2  -9 914.053 64.1665  15
   1   2  -9 871.267 52.8150  14
  -1  -2   8 3406.24 132.095   9
   1   2  -8 3766.00 131.957   6
  -1  -2   8 3427.29 77.2263  22
  -1  -2   8 3690.73 120.119  13
   1   2  -8 3157.50 132.908  10
   1   2  -8 3407.96 135.806  16
   1   2  -8 3376.94 135.486  19
  -1  -2   8 3316.50 124.391  18
   1   2  -8 3142.62 104.488  15
  -1  -2   7 1347.37 89.1900   9
   1   2  -7 1344.18 84.0002   6
   1   2  -7 1145.21 85.2073  10
  -1  -2   7 1247.19 77.3251  13
  -1  -2   7 1307.62 80.4004   5
   1   2  -7 1395.27 91.2201  16
  -1  -2   7 1251.46 82.7663  18
   1   2  -7 1198.36 86.5879  19
   1   2  -7 1224.90 73.6176  15
  -1  -2   7 1219.16 74.7823  15
   1   2  -6 80.1496 20.1206  10
   1   2  -6 82.8146 18.4924   6
  -1  -2   6 62.8433 15.7827  13
  -1  -2   6 100.115 21.7613   6
  -1  -2   6 142.013 23.4979   5
   1   2  -6 138.724 25.9357  19
  -1  -2   6 96.6706 22.2750  17
  -1  -2   6 88.2371 21.5343  18
   1   2  -6 85.6812 21.3480  16
   1   2  -6 77.8349 16.9651  15
  -1  -2   6 89.6689 18.3383  15
   1   2  -5 115.059 23.0412  10
   1   2  -5 115.917 20.7584   6
  -1  -2   5 120.943 21.7682   6
  -1  -2   5 103.964 19.4499   5
  -1  -2   5 110.785 21.2715  13
  -1  -2   5 115.423 22.4227  12
   1   2  -5 93.8125 19.9225  13
  -1  -2   5 117.826 23.5860  17
  -1  -2   5 115.861 22.8920  18
   1   2  -5 144.091 25.3732  19
  -1  -2   5 91.4132 18.8035  15
   1   2  -5 128.001 16.4418  14
   1   2  -5 109.062 19.5647  15
   1   2  -4 12.5907 9.47786   6
  -1  -2   4 74.2349 17.8767  10
   1   2  -4 21.1806 11.3781  10
  -1  -2   4 36.3935 12.1294   6
  -1  -2   4 34.2289 11.5684   5
   1   2  -4 17.4678 7.71233  20
  -1  -2   4 35.4581 12.5625  13
   1   2  -4 8.55136 9.15710  12
  -1  -2   4 20.8642 9.72397  12
   1   2  -4 40.8114 13.0010  13
   1   2  -4 98.0989 21.0170  17
  -1  -2   4 63.0653 16.4475  18
  -1  -2   4 19.0951 10.3730  17
   1   2  -4 55.8727 16.1414  19
   1   2  -4 45.0696 13.3636  15
   1   2  -4 39.4732 9.23985  14
  -1  -2   4 20.2837 10.1666  15
   1   2  -3 630.091 48.6959   6
  -1  -2   3 637.664 47.9885   6
   1   2  -3 740.701 49.2368   5
  -1  -2   3 642.732 47.7185   5
   1   2  -3 681.485 39.2607  20
  -1  -2   3 769.723 57.4985  12
  -1  -2   3 709.164 54.5075  10
   1   2  -3 717.307 53.2007  13
   1   2  -3 724.228 53.5515  12
   1   2  -3 701.278 54.1002  10
  -1  -2   3 696.148 53.9866  13
  -1  -2   3 777.174 56.7462  19
  -1  -2   3 685.199 52.3487  18
  -1  -2   3 772.733 58.2115  17
   1   2  -3 781.582 57.3144  19
   1   2  -3 792.808 58.4181  17
  -1  -2   3 718.962 51.8629  15
  -1  -2   3 800.799 44.4279  14
   1   2  -3 697.847 42.1823  14
   1   2  -3 777.445 52.4136  15
  -1  -2   2 508.499 40.9292   6
   1   2  -2 632.107 45.4012   6
  -1  -2   2 570.140 41.8405   5
   1   2  -2 540.402 39.3277   5
   1   2  -2 517.738 29.9843  20
   1   2  -2 535.327 44.5063  13
  -1  -2   2 607.165 48.3783  10
   1   2  -2 667.897 50.3418  10
   1   2  -2 550.586 44.8478  12
  -1  -2   2 636.274 47.3823  18
   1   2  -2 314.863 34.8357  18
  -1  -2   2 533.978 46.8503  17
  -1  -2   2 604.882 49.0506  19
   1   2  -2 593.211 48.6342  19
  -1  -2   2 655.950 40.3454  14
   1   2  -2 480.163 41.4116  15
  -1  -2   2 595.159 45.6383  15
   1   2  -2 505.436 35.6418  14
   1   2  -2 488.156 44.7877  16
  -1  -2   1 639.260 44.7142   6
   1   2  -1 545.156 42.6124   6
  -1  -2   1 592.266 42.0756   5
  -1  -2   1 521.421 26.9498   3
   1   2  -1 555.197 38.9376   5
  -1  -2   1 543.138 47.1044  19
   1   2  -1 553.675 27.5776  20
   1   2  -1 559.073 45.1265  13
  -1  -2   1 602.611 48.7909  10
   1   2  -1 531.490 44.3471  12
   1   2  -1 604.885 48.5520  10
   1   2  -1 551.163 47.1366  19
   1   2  -1 587.995 44.4777  18
  -1  -2   1 556.508 47.4528  17
  -1  -2   1 499.693 42.3559  18
   1   2  -1 603.030 49.2619  16
  -1  -2   1 520.278 44.0081  15
   1   2  -1 598.886 44.9627  15
   1   2  -1 530.219 37.6340  14
  -1  -2   1 601.242 40.9546  14
  -1  -2   0 5779.71 125.605   6
  -1  -2   0 5470.77 113.092   5
   1   2   0 5742.39 110.051   5
  -1  -2   0 5509.15 142.032  19
  -1  -2   0 5717.69 143.343  10
   1   2   0 5713.24 133.922  12
   1   2   0 5372.69 136.595  10
   1   2   0 5587.62 132.270  13
   1   2   0 5430.22 137.565  19
  -1  -2   0 5564.47 125.291  18
  -1  -2   0 5512.01 137.613  17
   1   2   0 5380.86 121.125  18
   1   2   0 5317.63 110.506  14
   1   2   0 5595.82 140.943  16
  -1  -2   0 5347.86 130.383  15
   1   2   0 5624.10 129.013  15
  -1  -2   0 5380.91 114.790  14
  -1  -2   0 5468.73 140.268  16
  -1  -2  -1 300.396 31.0659   6
   1   2   1 275.252 25.8611   5
  -1  -2  -1 286.899 28.5744   5
   1   2   1 279.432 17.6783   3
   1   2   1 285.169 34.3716  19
  -1  -2  -1 297.751 36.0883  19
  -1  -2  -1 316.222 18.5156  20
   1   2   1 305.673 33.0561  13
  -1  -2  -1 280.377 34.6592  10
   1   2   1 308.128 35.3398  10
   1   2   1 220.408 29.2341  17
  -1  -2  -1 298.032 34.0623  17
  -1  -2  -1 271.804 29.3682  18
   1   2   1 257.040 27.9695  18
   1   2   1 298.149 29.3465  14
  -1  -2  -1 287.595 32.5506  15
  -1  -2  -1 286.101 29.7965  14
  -1  -2  -1 214.484 29.7431  13
   1   2   1 275.594 30.8582  15
  -1  -2  -1 249.978 32.4517  16
   1   2   2 8531.63 291.056   5
  -1  -2  -2 8530.37 294.770   5
  -1  -2  -2 8159.10 317.049  19
   1   2   2 8282.39 315.016  19
  -1  -2  -2 8617.22 272.458  23
   1   2   2 8237.64 314.180  10
   1   2   2 9161.98 311.149  13
   1   2   2 8623.75 311.495  17
   1   2   2 8255.22 296.632  18
  -1  -2  -2 8359.24 297.576  18
  -1  -2  -2 8481.19 309.706  17
  -1  -2  -2 8319.51 303.226  14
  -1  -2  -2 8947.69 316.656  13
   1   2   2 8495.95 299.662  14
  -1  -2  -2 8065.17 305.590  15
  -1  -2  -2 8355.35 314.037  16
   1   2   3 326.643 29.5140   5
  -1  -2  -3 257.289 28.0755   5
   1   2   3 283.907 36.6586  19
   1   2   3 230.020 30.5997  13
   1   2   3 236.423 34.0147  10
  -1  -2  -3 234.112 31.3497  17
  -1  -2  -3 242.635 27.1644  18
   1   2   3 244.070 27.4419  18
   1   2   3 282.460 31.6727  14
  -1  -2  -3 243.927 33.0738  13
  -1  -2  -3 256.161 31.6436  14
  -1  -2  -3 299.406 37.1327  16
  -1  -2  -4 24732.2 784.405   9
   1   2   4 24920.2 817.283  19
   1   2   4 23883.3 782.010   5
  -1  -2  -4 23487.0 784.202   5
  -1  -2  -4 25502.2 804.032  17
   1   2   4 24029.0 783.170  18
  -1  -2  -4 23901.8 781.745  18
  -1  -2  -4 24670.0 808.966  13
  -1  -2  -4 23285.9 808.605  16
   1   2   4 24838.9 801.981  13
   1   2   4 24428.9 799.789  15
   1   2   4 26561.0 799.587  14
   1   2   5 1654.48 106.221  19
   1   2   5 1696.79 89.5222   5
  -1  -2  -5 1760.33 91.2802   5
  -1  -2  -5 1756.90 99.8712  17
  -1  -2  -5 1715.36 84.4593  18
   1   2   5 1800.70 99.6001  15
   1   2   5 1835.81 99.4701  14
  -1  -2  -5 1748.04 105.722  16
  -1  -2  -5 1681.82 102.096  13
   1   2   6 27697.2 846.929  23
   1   2   6 26905.8 915.548  19
  -1  -2  -6 26411.0 878.783   5
  -1  -2  -6 27160.4 895.651  17
  -1  -2  -6 28047.9 867.861  18
   1   2   6 26681.1 889.775  14
  -1  -2  -6 27934.8 909.405  16
   1   2   6 26214.4 891.167  15
  -1  -2  -7 90.7341 17.4535   9
   1   2   7 80.7460 12.6129  23
   1   2   7 66.8687 23.0971  19
  -1  -2  -7 84.8065 22.5892  17
   1   2   7 69.1434 16.1318  18
  -1  -2  -7 86.9957 23.9067  16
   1   2   7 63.3942 19.5121  15
   1   2   8 28903.2 908.888  23
   1   2   8 29022.1 960.350  12
  -1  -2  -8 29201.4 955.913  17
  -1  -2  -8 28557.1 922.104   9
  -1  -2  -9 991.449 64.7763   9
   1   2   9 1098.03 97.9660  19
   1   2   9 1079.12 60.1068  23
   1   2   9 1078.99 85.6687  12
  -1  -2  -9 1032.07 61.4860  18
  -1  -2  -9 992.994 81.1178  17
  -1  -2  -9 891.919 84.0689  16
  -1  -2 -10 37728.1 1246.61   9
   1   2  10 39589.9 1241.61   9
   1   2  10 40717.9 1329.49  19
   1   2  10 39380.8 1293.77  12
  -1  -2 -10 39709.9 1241.18  18
   1   2  10 41219.3 1288.29  14
  -1  -2 -10 39368.9 1306.33  16
   1   2  11 305.125 32.3925   9
  -1  -2 -11 281.079 33.8174   9
   1   2  11 418.569 64.7856  19
   1   2  11 373.293 51.7755  12
  -1  -2 -11 284.264 31.4257  18
  -1  -2 -11 249.100 42.1331  17
   1   2  11 312.769 45.4614  14
  -1  -2 -11 312.592 51.9336  16
  -1  -2 -12 6189.18 251.375   9
   1   2  12 6675.93 248.215   9
   1   2  12 7041.86 244.922  21
   1   2  12 7297.53 333.305  19
   1   2  12 6444.33 294.408  12
  -1  -2 -12 7088.99 297.472  17
  -1  -2 -12 6709.71 247.195  18
  -1  -2 -12 6570.63 308.154  16
   1   2  12 6872.06 291.637  14
  -1  -2 -13 1140.47 78.3812   9
   1   2  13 1315.73 77.6027   9
   1   2  13 1419.99 128.393  19
   1   2  13 1465.22 73.3764  21
  -1  -2 -13 1326.64 120.750   6
  -1  -2 -13 1474.21 110.099  17
  -1  -2 -13 1348.09 76.2398  18
   1   2  13 1222.17 101.130  14
  -1  -2 -13 1355.88 117.832  16
   1   2  14 22352.3 736.785   9
  -1  -2 -14 20381.5 741.025   9
  -1  -2 -14 22992.4 838.437   6
   1   2  14 23194.2 725.105  21
   1   2  14 23698.8 859.544  19
  -1  -2 -14 22932.8 734.098  18
  -1  -2 -14 22497.9 824.211  16
   1   2  14 24139.0 801.524  14
  -1  -2 -15 160.795 29.6591   9
  -1  -2 -15 167.326 22.8668   8
   1   2  15 136.939 24.4584   9
  -1  -2 -15 301.171 60.8279   6
   1   2  15 198.310 53.9371  19
   1   2  15 200.794 23.5355  21
   1   2  15 195.517 24.2790  11
  -1  -2 -15 197.797 28.3204  18
   1   2  15 230.601 46.0469  14
  -1  -2 -15 239.157 52.3053  16
   1   2  16 18079.3 627.166   9
  -1  -2 -16 18630.5 605.047   8
  -1  -2 -16 21103.8 762.562   6
   1   2  16 24134.9 797.995  19
   1   2  16 19367.2 606.571  21
   1   2  16 21195.8 612.846  11
   1   2  16 23049.5 726.459  12
  -1  -2 -16 21934.4 719.412  17
  -1  -2 -16 20862.4 628.315  18
  -1  -2 -16 22384.8 754.083  16
   1   2  16 23160.9 718.999  14
   1   2  17 87.4482 21.9639   9
  -1  -2 -17 102.750 14.0958   8
  -1  -2 -17 152.978 15.6707   8
  -1  -2 -17 58.6907 21.9707   9
  -1  -2 -17 134.548 14.7860   4
   1   2  17 206.146 23.6744   2
  -1  -2 -17 233.629 59.2214   6
  -1  -2 -17 144.937 14.3713   4
   1   2  17 238.167 60.2087  19
   1   2  17 136.180 14.6429  21
   1   2  17 204.999 45.7037  12
   1   2  17 126.639 18.9693  11
   1   2  17 189.357 19.5861  11
  -1  -2 -17 202.333 29.6652  18
  -1  -2 -17 185.160 46.0107  17
  -1  -2 -17 221.723 28.9634  18
  -1  -2 -17 253.138 58.3317  16
   1   2  17 233.033 49.0079  14
  -1  -2 -18 2528.82 197.292   6
   1   2  18 2819.32 216.812  19
   1   2  18 2558.20 173.170  12
  -1  -2 -18 2690.77 173.989  17
  -1  -2 -18 2262.20 108.100  18
  -1  -2 -18 2544.03 189.599  16
   1   2  18 2339.13 162.757  14
   1   2  19-3.06053 12.9675   9
  -1  -2 -19-11.5534 32.9462   6
  -1  -2 -19-8.93310 31.8429  22
   1   2  19-12.8907 34.0761  19
   1   2  19-8.46158 18.1730  12
  -1  -2 -19-8.29817 29.5605  17
  -1  -2 -19 2.50136 14.0037  18
   1   2  19-7.97365 27.1679  14
  -1  -2 -19 10.6030 30.2463  16
  -1  -2 -20 13777.4 565.799   6
   1   2  20 14550.5 592.431  19
  -1  -2 -20 11559.7 496.626  22
   1   2  20 13622.6 505.199  12
  -1  -2 -20 11339.6 375.901  18
  -1  -2 -20 13526.6 500.883  17
   1   2  20 13350.5 498.595  14
  -1  -2 -20 13630.0 544.277  16
  -1  -2 -21 823.365 119.930   6
   1   2  21 1078.21 143.191  19
  -1  -2 -21 858.847 108.867  22
   1   2  21 545.827 82.7393  13
   1   2  21 806.569 102.995  12
  -1  -2 -21 754.757 96.9409  17
  -1  -2 -21 871.123 119.309  16
   1   2  21 833.671 102.861  14
  -1  -2 -22 3057.43 247.981   6
  -1  -2 -22 2815.65 211.900  22
   1   2  22 3184.77 264.430  19
   1   2  22 2740.86 191.994  13
   1   2  22 3150.75 213.971  12
  -1  -2 -22 3267.85 215.763  17
   1   2  22 3133.71 214.249  14
  -1  -2 -22 3226.80 239.368  16
  -1  -2 -23 73.4275 50.0283   6
  -1  -2 -23 194.824 62.3582  22
   1   2  23 196.599 72.7220  19
   1   2  23 167.440 46.0046  13
   1   2  23 141.740 46.0769  12
  -1  -2 -23 214.213 56.7417  17
   1   2  23 200.982 55.0980  14
  -1  -2 -23 159.984 57.4043  16
  -1  -2 -24 556.369 107.276   6
   1   2  24 549.992 114.905  19
  -1  -2 -24 563.248 92.0773  22
   1   2  24 581.530 90.2373  12
   1   2  24 450.983 75.1384  13
  -1  -2 -24 664.154 96.8822  17
   1   2  24 670.162 99.2957  14
   1   2  25 18.1648 33.6781  19
  -1  -2 -25-11.6959 37.2094  22
   1   2  25 18.1932 25.3140  13
   1   2  25-11.0995 26.3418  12
  -1  -2 -25 11.1737 29.0387  17
  -1  -2 -25-16.2578 38.8228   6
  -1  -2 -26 5810.85 351.830  22
   1   2  26 6977.83 450.383  19
   1   2  26 6505.05 359.157  12
  -1  -2 -26 6230.89 354.994  17
  -1  -2 -26 6719.98 423.135   6
  -1  -2 -27 137.520 51.2955  22
   1   2  27 262.583 91.5164  19
   1   2  27 132.198 54.0897  12
  -1  -2 -27 255.151 68.0021  17
  -1  -2 -27 311.197 85.5024  16
   1   2  27 212.970 66.6793  14
  -1  -2 -28 1202.27 140.028  17
  -1  -2 -28 1157.42 143.818  22
   1   2  28 1160.85 137.752  12
[truncated: 2,007,166 more chars]
